# Supplementary material for: Construction of a Metabolism-Related Long Non-Coding RNAs-Based Risk Score Model of Hepatocellular Carcinoma for Prognosis and Personalized Treatment Prediction
Source: Pathol Oncol Res. 2022 May 24;28:1610066. doi: 10.3389/pore.2022.1610066 (PMC9171512; doi:10.3389/pore.2022.1610066)
Supplement: Supplementary file 1 [file Table2.XLSX]

## Sheet: corResult
Metabolic genes	lncRNA	cor	pvalue	Regulation
SLC1A7	LINC02708	0.603281	1.92074e-38	postive
NDUFA3	AC011445.2	0.543404	4.06189e-30	postive
NDUFB7	AC011445.2	0.519499	3.08399e-27	postive
NDUFS6	AC011445.2	0.511494	2.53347e-26	postive
COX6B1	AC011445.2	0.552283	3.01174e-31	postive
COX19	LMNTD2-AS1	0.520864	2.14151e-27	postive
B4GALNT4	LMNTD2-AS1	0.581017	3.80788e-35	postive
CLIC3	LMNTD2-AS1	0.557633	6.04801e-32	postive
DGKQ	LMNTD2-AS1	0.546882	1.47941e-30	postive
MFSD10	LMNTD2-AS1	0.555716	1.0787e-31	postive
SLC4A11	LMNTD2-AS1	0.579437	6.38449e-35	postive
COX7A1	AL118558.3	0.659615	4.6082e-48	postive
GLB1L	AL118558.3	0.504537	1.51086e-25	postive
PTGDS	AL118558.3	0.536322	3.06278e-29	postive
LIPE	AL118558.3	0.663372	8.85334e-49	postive
CYP8B1	LINC00844	0.564271	7.92074e-33	postive
EBPL	LINC00844	0.548281	9.82314e-31	postive
GPHN	LINC00844	0.56682	3.58405e-33	postive
ABHD1	LINC00844	0.542775	4.86967e-30	postive
GLYAT	LINC00844	0.645486	1.85131e-45	postive
AQP6	LINC00844	0.554853	1.39798e-31	postive
AQP9	LINC00844	0.569728	1.43847e-33	postive
SLC16A11	LINC00844	0.558304	4.93386e-32	postive
SLC22A4	LINC00844	0.50572	1.11843e-25	postive
SLC27A5	LINC00844	0.583911	1.46686e-35	postive
SLC6A13	LINC00844	0.533906	6.0356e-29	postive
CYP3A4	LINC00844	0.574429	3.22501e-34	postive
HSD11B1	LINC00844	0.573031	5.04331e-34	postive
GRHPR	LINC00844	0.537195	2.39376e-29	postive
SORD	LINC00844	0.538922	1.46686e-29	postive
XYLT2	BAIAP2-DT	0.514521	1.14996e-26	postive
PIP4K2B	BAIAP2-DT	0.539784	1.14756e-29	postive
CANT1	BAIAP2-DT	0.50556	1.16494e-25	postive
SLC22A15	BAIAP2-DT	0.504871	1.38793e-25	postive
SLC44A3	BAIAP2-DT	0.587491	4.447e-36	postive
MTHFS	ST20-AS1	0.578943	7.49846e-35	postive
PPCDC	AC012510.1	0.552731	2.63644e-31	postive
NDUFA11	AC012510.1	0.57548	2.30073e-34	postive
NDUFA13	AC012510.1	0.602932	2.1739e-38	postive
NDUFA3	AC012510.1	0.581757	2.98661e-35	postive
NDUFA7	AC012510.1	0.57892	7.55478e-35	postive
NDUFB11	AC012510.1	0.563417	1.03154e-32	postive
NDUFB8	AC012510.1	0.536259	3.11787e-29	postive
NDUFS5	AC012510.1	0.589465	2.28901e-36	postive
NDUFS6	AC012510.1	0.581649	3.09423e-35	postive
NDUFS8	AC012510.1	0.539267	1.32963e-29	postive
NDUFV2	AC012510.1	0.524828	7.35636e-28	postive
COX19	AC012510.1	0.53753	2.17712e-29	postive
COX5B	AC012510.1	0.530836	1.41785e-28	postive
COX6B1	AC012510.1	0.588957	2.71654e-36	postive
DPM2	AC012510.1	0.607146	4.83486e-39	postive
PTGES2	AC012510.1	0.536461	2.94459e-29	postive
PTDSS2	AC012510.1	0.566213	4.33103e-33	postive
ITPA	AC012510.1	0.503521	1.95429e-25	postive
NME1	AC012510.1	0.521044	2.04096e-27	postive
NME3	AC012510.1	0.533627	6.52491e-29	postive
NT5C	AC012510.1	0.546369	1.71855e-30	postive
NUDT1	AC012510.1	0.593422	5.95833e-37	postive
MFSD5	AC012510.1	0.600718	4.74457e-38	postive
PGLS	AC012510.1	0.581405	3.35219e-35	postive
DGUOK	AC012510.1	0.606553	5.98139e-39	postive
DTYMK	AC012510.1	0.50165	3.1319e-25	postive
PRDX5	AC012510.1	0.538358	1.72161e-29	postive
GMPPA	AC012510.1	0.529344	2.14065e-28	postive
KCTD17	AC023090.1	0.511847	2.31153e-26	postive
NUDT1	AC023090.1	0.534569	5.01272e-29	postive
LBR	AL355488.1	0.500364	4.32324e-25	postive
ADO	AL355488.1	0.500207	4.49637e-25	postive
PGS1	AL355488.1	0.513282	1.59047e-26	postive
PISD	AL355488.1	0.55295	2.4699e-31	postive
ACYP1	AL355488.1	0.520661	2.26136e-27	postive
PDE7A	AL355488.1	0.510141	3.59693e-26	postive
SMPD4	AL355488.1	0.569141	1.73059e-33	postive
PIGU	PANK2-AS1	0.561751	1.72292e-32	postive
ITPA	PANK2-AS1	0.515572	8.72622e-27	postive
NUDT1	PANK2-AS1	0.555697	1.08492e-31	postive
SPHK1	PANK2-AS1	0.537198	2.3915e-29	postive
NAT14	AC005261.3	0.504898	1.37828e-25	postive
DGUOK	AC005261.3	0.522022	1.56978e-27	postive
DSE	AC011451.1	0.564946	6.42435e-33	postive
ATP13A1	AC002398.1	0.518814	3.70147e-27	postive
MTHFD1L	AC002398.1	0.531936	1.04508e-28	postive
PIGU	AC002398.1	0.514593	1.12852e-26	postive
MANBAL	AC002398.1	0.504445	1.54626e-25	postive
CHST12	AC002398.1	0.545268	2.36751e-30	postive
ALDOA	AC002398.1	0.502056	2.82782e-25	postive
PTGES2	AC002398.1	0.517253	5.60007e-27	postive
CLIC1	AC002398.1	0.537015	2.51822e-29	postive
MBOAT7	AC002398.1	0.502065	2.82161e-25	postive
PTDSS2	AC002398.1	0.572327	6.31179e-34	postive
NAT14	AC002398.1	0.579664	5.92801e-35	postive
ITPA	AC002398.1	0.51828	4.26592e-27	postive
NT5C	AC002398.1	0.515226	9.55811e-27	postive
NT5DC2	AC002398.1	0.517993	4.60254e-27	postive
MFSD10	AC002398.1	0.520464	2.38373e-27	postive
MFSD5	AC002398.1	0.538235	1.78279e-29	postive
DGUOK	AC002398.1	0.55706	7.19275e-32	postive
IMPDH2	AC002398.1	0.518669	3.84686e-27	postive
SLC25A6	AC002398.1	0.546111	1.85272e-30	postive
SMPD2	AC002398.1	0.532058	1.01033e-28	postive
GLUD2	AC068987.3	0.513124	1.65736e-26	postive
SLC37A3	LINC00997	0.516462	6.90195e-27	postive
FMO3	LINC01942	0.529573	2.00996e-28	postive
B4GALT5	EIF3J-DT	0.513485	1.50844e-26	postive
MGAT5	EIF3J-DT	0.543735	3.69148e-30	postive
XYLT2	EIF3J-DT	0.503044	2.20429e-25	postive
PIGS	EIF3J-DT	0.568498	2.11876e-33	postive
CHST14	EIF3J-DT	0.660006	3.88457e-48	postive
CHST4	EIF3J-DT	0.572969	5.14397e-34	postive
PFKFB3	EIF3J-DT	0.53608	3.27898e-29	postive
PFKP	EIF3J-DT	0.560011	2.93462e-32	postive
ATP1A1	EIF3J-DT	0.509488	4.25768e-26	postive
KCTD11	EIF3J-DT	0.562866	1.22236e-32	postive
KCTD18	EIF3J-DT	0.52099	2.07062e-27	postive
SLC24A1	EIF3J-DT	0.5493	7.28173e-31	postive
SLC39A6	EIF3J-DT	0.551965	3.31079e-31	postive
NIPA1	EIF3J-DT	0.583382	1.74764e-35	postive
PKD2	EIF3J-DT	0.522402	1.41705e-27	postive
CS	EIF3J-DT	0.516703	6.47604e-27	postive
LPCAT4	EIF3J-DT	0.646982	9.95945e-46	postive
PISD	EIF3J-DT	0.533475	6.80818e-29	postive
PLCD3	EIF3J-DT	0.555015	1.33153e-31	postive
NUDT21	EIF3J-DT	0.604924	1.07093e-38	postive
IAH1	EIF3J-DT	0.561082	2.11492e-32	postive
MFSD10	EIF3J-DT	0.56979	1.41038e-33	postive
RPE	EIF3J-DT	0.574512	3.13986e-34	postive
SLC44A3	EIF3J-DT	0.533637	6.50695e-29	postive
SLCO3A1	EIF3J-DT	0.515087	9.9137e-27	postive
SFXN3	EIF3J-DT	0.558242	5.02843e-32	postive
STARD7	EIF3J-DT	0.548563	9.04469e-31	postive
SGPP2	EIF3J-DT	0.525119	6.79892e-28	postive
SPTLC1	EIF3J-DT	0.503134	2.15465e-25	postive
NDUFA11	AC008610.1	0.543493	3.95904e-30	postive
NDUFA13	AC008610.1	0.619318	5.53424e-41	postive
NDUFA3	AC008610.1	0.500026	4.70538e-25	postive
NDUFA7	AC008610.1	0.567074	3.31103e-33	postive
NDUFS6	AC008610.1	0.622254	1.82791e-41	postive
COX19	AC008610.1	0.514076	1.2923e-26	postive
DPM2	AC008610.1	0.642745	5.71009e-45	postive
DPM3	AC008610.1	0.661616	1.92002e-48	postive
PTGES2	AC008610.1	0.600549	5.03524e-38	postive
MVD	AC008610.1	0.554064	1.77083e-31	postive
COMTD1	AC008610.1	0.562661	1.30235e-32	postive
NME3	AC008610.1	0.531234	1.26993e-28	postive
NT5C	AC008610.1	0.649428	3.58798e-46	postive
NUDT1	AC008610.1	0.721143	2.88555e-61	postive
PGLS	AC008610.1	0.554439	1.58283e-31	postive
UPP1	AC008610.1	0.550727	4.77825e-31	postive
SPHK1	AC008610.1	0.531954	1.03982e-28	postive
HLCS	AC005586.1	0.515681	8.4802e-27	postive
PNPLA3	AC005586.1	0.507189	7.68621e-26	postive
GALNT11	AC005586.1	0.554898	1.37919e-31	postive
MAN2A2	AC005586.1	0.572815	5.40235e-34	postive
KCTD7	AC005586.1	0.512525	1.93773e-26	postive
MICAL3	AC005586.1	0.549775	6.32973e-31	postive
ADCY6	AC005586.1	0.584475	1.2167e-35	postive
SLC4A2	AC005586.1	0.538042	1.88317e-29	postive
AACS	SPINT1-AS1	0.539652	1.19159e-29	postive
COX19	SPINT1-AS1	0.582434	2.38941e-35	postive
ACSS1	SPINT1-AS1	0.580246	4.90153e-35	postive
ELOVL7	SPINT1-AS1	0.567242	3.14117e-33	postive
SCD5	SPINT1-AS1	0.528519	2.68579e-28	postive
B3GNT3	SPINT1-AS1	0.549128	7.66049e-31	postive
B4GALNT4	SPINT1-AS1	0.599226	8.0028e-38	postive
FUT4	SPINT1-AS1	0.572341	6.28433e-34	postive
MGAT5	SPINT1-AS1	0.546039	1.89178e-30	postive
CHST4	SPINT1-AS1	0.617939	9.27209e-41	postive
PFKP	SPINT1-AS1	0.517723	4.94519e-27	postive
ISYNA1	SPINT1-AS1	0.519479	3.1006e-27	postive
ATP1A1	SPINT1-AS1	0.60647	6.16219e-39	postive
ITPR3	SPINT1-AS1	0.509136	4.6621e-26	postive
KCTD11	SPINT1-AS1	0.515485	8.92732e-27	postive
TRPM4	SPINT1-AS1	0.566308	4.20472e-33	postive
LPCAT4	SPINT1-AS1	0.532833	8.14363e-29	postive
PLCD3	SPINT1-AS1	0.527385	3.66558e-28	postive
ABHD11	SPINT1-AS1	0.633466	2.38073e-43	postive
CA11	SPINT1-AS1	0.520082	2.63999e-27	postive
MFSD10	SPINT1-AS1	0.603557	1.74192e-38	postive
CRYZL1	SPINT1-AS1	0.530157	1.71066e-28	postive
AQP1	SPINT1-AS1	0.505597	1.1538e-25	postive
SLC44A2	SPINT1-AS1	0.666736	1.98086e-49	postive
SLC44A3	SPINT1-AS1	0.51598	7.83655e-27	postive
SFXN3	SPINT1-AS1	0.524563	7.90425e-28	postive
SULT2B1	SPINT1-AS1	0.653353	6.83647e-47	postive
MMAB	ENTPD3-AS1	0.555369	1.19745e-31	postive
NDUFB10	ENTPD3-AS1	0.5611	2.10362e-32	postive
NDUFC2	ENTPD3-AS1	0.51422	1.24431e-26	postive
NDUFV2	ENTPD3-AS1	0.51304	1.69413e-26	postive
COX17	ENTPD3-AS1	0.511448	2.56361e-26	postive
ETFB	ENTPD3-AS1	0.596334	2.18736e-37	postive
GSTO1	ENTPD3-AS1	0.551847	3.42913e-31	postive
PLCXD2	ENTPD3-AS1	0.545448	2.24717e-30	postive
PMVK	ENTPD3-AS1	0.564101	8.34726e-33	postive
DHRS4L2	ENTPD3-AS1	0.516531	6.77679e-27	postive
SLC25A26	ENTPD3-AS1	0.559885	3.04975e-32	postive
COX19	AC010973.2	0.544859	2.66565e-30	postive
CLCN2	AC010973.2	0.501841	2.98511e-25	postive
LPCAT1	AC010973.2	0.535321	4.05904e-29	postive
ACYP1	AC010973.2	0.509808	3.92019e-26	postive
MFSD10	AC010973.2	0.512145	2.13919e-26	postive
ATP6V1F	AC010973.2	0.537555	2.16165e-29	postive
IMPDH1	AC010973.2	0.539543	1.22926e-29	postive
PTDSS2	AL049840.6	0.567097	3.28694e-33	postive
ITPA	AL049840.6	0.576147	1.85594e-34	postive
IP6K2	SNHG21	0.500294	4.40012e-25	postive
PGS1	SNHG21	0.58194	2.81145e-35	postive
ACYP1	SNHG21	0.616369	1.66425e-40	postive
SMPD4	SNHG21	0.508702	5.21289e-26	postive
NQO1	LINC00942	0.582486	2.34882e-35	postive
TXNRD1	LINC00942	0.532151	9.84475e-29	postive
B3GNT9	SNHG18	0.524487	8.06896e-28	postive
NT5DC3	AC025265.1	0.596275	2.2327e-37	postive
AACS	ITGB1-DT	0.559226	3.72876e-32	postive
ELOVL7	ITGB1-DT	0.835423	9.85007e-99	postive
B3GNT3	ITGB1-DT	0.572713	5.58127e-34	postive
B3GNT8	ITGB1-DT	0.547292	1.31244e-30	postive
B4GALT5	ITGB1-DT	0.607058	4.99065e-39	postive
GALNT10	ITGB1-DT	0.535502	3.85756e-29	postive
MGAT5	ITGB1-DT	0.792786	5.3324e-82	postive
CHST4	ITGB1-DT	0.581408	3.3486e-35	postive
SULF1	ITGB1-DT	0.511708	2.39674e-26	postive
PFKFB3	ITGB1-DT	0.681215	2.50192e-52	postive
PFKP	ITGB1-DT	0.721562	2.28124e-61	postive
ATP1A1	ITGB1-DT	0.598882	9.02515e-38	postive
ITPR3	ITGB1-DT	0.542438	5.36491e-30	postive
NIPA1	ITGB1-DT	0.548147	1.02171e-30	postive
CS	ITGB1-DT	0.501101	3.59463e-25	postive
LPCAT4	ITGB1-DT	0.629709	1.04007e-42	postive
PLCD3	ITGB1-DT	0.561019	2.15644e-32	postive
PLD1	ITGB1-DT	0.515334	9.2898e-27	postive
ABHD11	ITGB1-DT	0.520795	2.18153e-27	postive
CA9	ITGB1-DT	0.637833	4.18008e-44	postive
IAH1	ITGB1-DT	0.508673	5.25189e-26	postive
SLC44A2	ITGB1-DT	0.503358	2.03641e-25	postive
SFXN3	ITGB1-DT	0.56086	2.26413e-32	postive
SGPP2	ITGB1-DT	0.588844	2.82183e-36	postive
DSEL	ITGB1-DT	0.539311	1.31328e-29	postive
SULT2B1	ITGB1-DT	0.545088	2.49428e-30	postive
COX7B2	ST8SIA6-AS1	0.600539	5.0533e-38	postive
AACS	AP000757.2	0.507689	6.76141e-26	postive
COX19	AP000757.2	0.560475	2.54692e-32	postive
ACSS1	AP000757.2	0.508394	5.64209e-26	postive
B4GALNT4	AP000757.2	0.705498	1.38522e-57	postive
MFSD10	AP000757.2	0.653768	5.72841e-47	postive
AQP1	AP000757.2	0.530756	1.44964e-28	postive
SLC44A2	AP000757.2	0.521503	1.80435e-27	postive
SULT2B1	AP000757.2	0.558096	5.25578e-32	postive
ACSL5	AC055720.2	0.559461	3.47127e-32	postive
ACSS3	AC055720.2	0.585938	7.47681e-36	postive
GLUL	AC055720.2	0.627891	2.10744e-42	postive
GCLC	AC055720.2	0.503987	1.73646e-25	postive
ITPR2	AC055720.2	0.691545	1.68164e-54	postive
SLC13A3	AC055720.2	0.531427	1.20366e-28	postive
CRLS1	AC055720.2	0.642864	5.43993e-45	postive
GPAM	AC055720.2	0.510268	3.48093e-26	postive
ADH6	AC055720.2	0.541051	7.99039e-30	postive
ALDH3A2	AC055720.2	0.562403	1.40992e-32	postive
AMACR	AC055720.2	0.576559	1.62505e-34	postive
AQP9	AC055720.2	0.58368	1.58364e-35	postive
RHBG	AC055720.2	0.542148	5.83171e-30	postive
APRT	LINC00239	0.573337	4.57328e-34	postive
COX7B2	LINC02315	0.56736	3.02713e-33	postive
SLC10A1	AP001065.3	0.563892	8.90464e-33	postive
CYP2A6	AP001065.3	0.513207	1.62171e-26	postive
COX6B1	AC100847.1	0.515515	8.85721e-27	postive
PIGV	AC068338.2	0.560696	2.38056e-32	postive
SLC27A5	AC068338.2	0.52449	8.06295e-28	postive
DCXR	AC068338.2	0.556776	7.83776e-32	postive
ACSL6	LINC01484	0.552335	2.96552e-31	postive
ACSS3	LINC01484	0.539229	1.34417e-29	postive
SLC13A3	LINC01484	0.502214	2.71738e-25	postive
MMAB	KMT2E-AS1	0.521187	1.96405e-27	postive
NDUFA11	KMT2E-AS1	0.506076	1.02131e-25	postive
NDUFB10	KMT2E-AS1	0.579839	5.59871e-35	postive
NDUFS6	KMT2E-AS1	0.503056	2.1979e-25	postive
DPM3	KMT2E-AS1	0.706116	1.00133e-57	postive
MVD	KMT2E-AS1	0.576623	1.59149e-34	postive
NT5C	KMT2E-AS1	0.553848	1.88893e-31	postive
NUDT1	KMT2E-AS1	0.599024	8.58986e-38	postive
NANS	AP001505.1	0.526659	4.46922e-28	postive
NDUFB11	AP001505.1	0.532977	7.8223e-29	postive
NDUFV3	AP001505.1	0.528728	2.5357e-28	postive
COX19	AP001505.1	0.52655	4.60443e-28	postive
B3GALT6	AP001505.1	0.525243	6.57222e-28	postive
DPM2	AP001505.1	0.616486	1.59334e-40	postive
PIGU	AP001505.1	0.5681	2.40059e-33	postive
MANBAL	AP001505.1	0.502312	2.65122e-25	postive
PTGES2	AP001505.1	0.554514	1.54735e-31	postive
PTDSS2	AP001505.1	0.55665	8.14039e-32	postive
ITPA	AP001505.1	0.537979	1.91691e-29	postive
NME1	AP001505.1	0.538599	1.60797e-29	postive
NUDT1	AP001505.1	0.575821	2.06161e-34	postive
DTYMK	AP001505.1	0.544183	3.24327e-30	postive
EBPL	AC087379.2	0.535819	3.5286e-29	postive
ABHD1	AC087379.2	0.5177	4.97479e-27	postive
ADH6	AC087379.2	0.519388	3.17698e-27	postive
AQP9	AC087379.2	0.53098	1.36247e-28	postive
SLC16A11	AC087379.2	0.626199	4.04852e-42	postive
SLCO1B3	AC087379.2	0.595242	3.18971e-37	postive
RHBG	AC087379.2	0.546707	1.55707e-30	postive
DCXR	AC087379.2	0.538454	1.67539e-29	postive
NAT9	THUMPD3-AS1	0.553933	1.84162e-31	postive
NAT9	AC005332.3	0.556417	8.73331e-32	postive
MMAB	AC008915.3	0.542345	5.51051e-30	postive
NDUFAB1	AC008915.3	0.57505	2.64196e-34	postive
NDUFB10	AC008915.3	0.590815	1.44934e-36	postive
NDUFB11	AC008915.3	0.577564	1.17372e-34	postive
NDUFS6	AC008915.3	0.572432	6.10368e-34	postive
NME1	AC008915.3	0.510348	3.40938e-26	postive
NT5C	AC008915.3	0.50696	8.14811e-26	postive
NUDT1	AC008915.3	0.526126	5.16847e-28	postive
NUDT16L1	AC008915.3	0.553184	2.30307e-31	postive
DTYMK	AC008915.3	0.546936	1.45625e-30	postive
SLC25A26	AC008915.3	0.519721	2.90702e-27	postive
HIBADH	LINC01124	0.679354	6.02743e-52	postive
GPHN	LINC01124	0.615734	2.10622e-40	postive
UGT1A4	LINC01124	0.615745	2.09753e-40	postive
ACSL5	LINC01124	0.540868	8.42014e-30	postive
ACSS3	LINC01124	0.551358	3.96452e-31	postive
GLUL	LINC01124	0.662249	1.45306e-48	postive
MME	LINC01124	0.571129	9.23554e-34	postive
ITPR2	LINC01124	0.624015	9.35241e-42	postive
SLC13A3	LINC01124	0.514686	1.10128e-26	postive
CRLS1	LINC01124	0.613023	5.72317e-40	postive
ABHD1	LINC01124	0.780114	9.02846e-78	postive
ADH6	LINC01124	0.557744	5.84733e-32	postive
ALDH3A2	LINC01124	0.648451	5.40137e-46	postive
NUDT6	LINC01124	0.566794	3.61364e-33	postive
AMACR	LINC01124	0.721076	2.99511e-61	postive
ATP6V0E2	LINC01124	0.606933	5.21957e-39	postive
GMPR	LINC01124	0.564488	7.40477e-33	postive
AOX1	LINC01124	0.611771	9.04976e-40	postive
CRYZ	LINC01124	0.531251	1.26375e-28	postive
DHRS4L1	LINC01124	0.567382	3.00637e-33	postive
AQP11	LINC01124	0.516892	6.16026e-27	postive
AQP6	LINC01124	0.585907	7.55551e-36	postive
AQP9	LINC01124	0.677058	1.76841e-51	postive
SLC16A11	LINC01124	0.553957	1.82839e-31	postive
SLC1A2	LINC01124	0.570652	1.07418e-33	postive
SLC22A11	LINC01124	0.573301	4.62671e-34	postive
SLC6A13	LINC01124	0.502201	2.72635e-25	postive
RHBG	LINC01124	0.566694	3.72763e-33	postive
STARD13	LINC01124	0.51938	3.18329e-27	postive
CYP3A4	LINC01124	0.612757	6.30858e-40	postive
HSD17B4	LINC01124	0.502604	2.46337e-25	postive
HSDL2	LINC01124	0.525659	5.87031e-28	postive
SORD	LINC01124	0.602578	2.46381e-38	postive
SULT4A1	LINC01124	0.737423	2.2481e-65	postive
ABCC10	LINC00665	0.524263	8.57477e-28	postive
ADO	LINC00665	0.508908	4.94383e-26	postive
CHST10	LINC00665	0.537503	2.1941e-29	postive
EXTL2	LINC00665	0.511973	2.23715e-26	postive
IP6K2	LINC00665	0.51034	3.41612e-26	postive
ADSL	LINC00665	0.553194	2.29628e-31	postive
ATIC	LINC00665	0.524122	8.90819e-28	postive
CAD	LINC00665	0.529487	2.05814e-28	postive
SMPD4	LINC00665	0.500188	4.51793e-25	postive
AADAT	AL161668.4	0.519894	2.77537e-27	postive
PCK2	AL161668.4	0.604758	1.13645e-38	postive
CAT	AL161668.4	0.549893	6.11383e-31	postive
SCP2	AL161668.4	0.537553	2.16293e-29	postive
SARDH	AL161668.4	0.515641	8.56876e-27	postive
CYP2A7	AL161668.4	0.588075	3.65583e-36	postive
GLYCTK	AL161668.4	0.511732	2.38185e-26	postive
GLS2	AC005920.4	0.506597	8.94055e-26	postive
ACO1	AC005920.4	0.509466	4.28195e-26	postive
PRODH	AC005920.4	0.599766	6.62558e-38	postive
SLC25A15	AC005920.4	0.534309	5.39136e-29	postive
CPS1	AC005920.4	0.563597	9.75665e-33	postive
KCTD7	AC068580.1	0.550635	4.91063e-31	postive
SLC4A2	AC068580.1	0.51502	1.009e-26	postive
COX19	BX322562.1	0.503585	1.92288e-25	postive
B4GALNT4	BX322562.1	0.51227	2.07056e-26	postive
PLCD3	BX322562.1	0.55655	8.39113e-32	postive
MFSD10	BX322562.1	0.562456	1.38694e-32	postive
PDE9A	BX322562.1	0.520138	2.60035e-27	postive
SLC44A3	BX322562.1	0.543848	3.57246e-30	postive
MMAB	AC244090.1	0.505418	1.2078e-25	postive
ACOT8	AC244090.1	0.504054	1.70736e-25	postive
NDUFA1	AC244090.1	0.561721	1.73875e-32	postive
NDUFA11	AC244090.1	0.540305	9.89024e-30	postive
NDUFA13	AC244090.1	0.522417	1.41145e-27	postive
NDUFA2	AC244090.1	0.548362	9.59247e-31	postive
NDUFA3	AC244090.1	0.55047	5.15674e-31	postive
NDUFA7	AC244090.1	0.583558	1.64885e-35	postive
NDUFB10	AC244090.1	0.6274	2.54779e-42	postive
NDUFB11	AC244090.1	0.521288	1.91152e-27	postive
NDUFB8	AC244090.1	0.539525	1.23557e-29	postive
NDUFB9	AC244090.1	0.524043	9.10132e-28	postive
NDUFS5	AC244090.1	0.500111	4.60641e-25	postive
NDUFS6	AC244090.1	0.565074	6.17414e-33	postive
NDUFV2	AC244090.1	0.528786	2.49574e-28	postive
UQCRQ	AC244090.1	0.543132	4.39351e-30	postive
COX4I1	AC244090.1	0.513164	1.64011e-26	postive
COX5B	AC244090.1	0.57263	5.73057e-34	postive
COX6A1	AC244090.1	0.540113	1.04487e-29	postive
COX6B1	AC244090.1	0.545387	2.28683e-30	postive
COX6C	AC244090.1	0.51522	9.57158e-27	postive
ETFB	AC244090.1	0.512994	1.71464e-26	postive
DPM3	AC244090.1	0.537208	2.3848e-29	postive
IDH3G	AC244090.1	0.528552	2.66142e-28	postive
MSRB2	AC244090.1	0.503356	2.03753e-25	postive
UROD	AC244090.1	0.50668	8.75449e-26	postive
PRDX5	AC244090.1	0.508907	4.94489e-26	postive
CPT1A	LINC02701	0.743245	6.41782e-67	postive
FADS1	LINC02701	0.625175	5.99937e-42	postive
CHKA	LINC02701	0.524579	7.87042e-28	postive
NDUFB2	AC093673.1	0.516673	6.5283e-27	postive
ABHD12	AC093673.1	0.50641	9.37941e-26	postive
NDUFA4L2	AC019117.2	0.505991	1.04358e-25	postive
SLC12A2	AC019117.2	0.504758	1.42841e-25	postive
TCN1	AC019117.2	0.538008	1.90127e-29	postive
MBOAT4	AC019117.2	0.578194	9.56834e-35	postive
NDUFA11	AC007773.1	0.510585	3.20628e-26	postive
NDUFA13	AC007773.1	0.59585	2.58622e-37	postive
NDUFA7	AC007773.1	0.543274	4.21698e-30	postive
NDUFB9	AC007773.1	0.515885	8.0366e-27	postive
NDUFS6	AC007773.1	0.589389	2.34807e-36	postive
COX6B1	AC007773.1	0.517006	5.97866e-27	postive
MCAT	AC007773.1	0.538034	1.88776e-29	postive
DPM2	AC007773.1	0.669417	5.92235e-50	postive
DPM3	AC007773.1	0.671705	2.09275e-50	postive
PTGES2	AC007773.1	0.610901	1.24312e-39	postive
MVD	AC007773.1	0.561142	2.0764e-32	postive
NME1	AC007773.1	0.617436	1.11893e-40	postive
NT5C	AC007773.1	0.724985	3.29115e-62	postive
NUDT1	AC007773.1	0.753261	1.12276e-69	postive
UPP1	AC007773.1	0.507289	7.49033e-26	postive
SLC16A5	AC007773.1	0.50184	2.9853e-25	postive
SPHK1	AC007773.1	0.579191	6.91737e-35	postive
ACSL5	LINC02484	0.534933	4.52631e-29	postive
KCNJ5	LINC02484	0.530477	1.5657e-28	postive
AMACR	LINC02484	0.515301	9.37057e-27	postive
PCBD2	OIP5-AS1	0.5336	6.5734e-29	postive
ATP13A3	OIP5-AS1	0.561927	1.63212e-32	postive
PIGB	OIP5-AS1	0.559544	3.38398e-32	postive
MAN2A2	OIP5-AS1	0.508454	5.55527e-26	postive
PIK3C2A	OIP5-AS1	0.529069	2.30892e-28	postive
PIK3CA	OIP5-AS1	0.52488	7.25341e-28	postive
PIK3R4	OIP5-AS1	0.56675	3.66391e-33	postive
SYNJ1	OIP5-AS1	0.542508	5.25922e-30	postive
ATP11B	OIP5-AS1	0.511891	2.28537e-26	postive
SLC12A6	OIP5-AS1	0.564679	6.98022e-33	postive
SLC24A1	OIP5-AS1	0.607957	3.6119e-39	postive
SLC30A9	OIP5-AS1	0.506302	9.64165e-26	postive
NIPA1	OIP5-AS1	0.591237	1.25547e-36	postive
TRPM7	OIP5-AS1	0.588988	2.68806e-36	postive
IDH3A	OIP5-AS1	0.557566	6.17162e-32	postive
ADAL	OIP5-AS1	0.524208	8.70358e-28	postive
PDE8A	OIP5-AS1	0.605894	7.57432e-39	postive
SLC25A40	OIP5-AS1	0.536971	2.55036e-29	postive
GLUL	AL160006.1	0.501386	3.34632e-25	postive
GSTM3	AL160006.1	0.507471	7.14942e-26	postive
KCNU1	AL160006.1	0.520978	2.0773e-27	postive
ABHD1	AL160006.1	0.511564	2.48778e-26	postive
AMACR	AL160006.1	0.549547	6.76961e-31	postive
AMPD2	AL160006.1	0.563705	9.43739e-33	postive
HSDL1	AL160006.1	0.536195	3.174e-29	postive
MMAB	AC027644.3	0.657053	1.39982e-47	postive
NDUFA11	AC027644.3	0.614013	3.9764e-40	postive
NDUFA13	AC027644.3	0.59683	1.84236e-37	postive
NDUFA3	AC027644.3	0.651835	1.30181e-46	postive
NDUFA7	AC027644.3	0.592654	7.75009e-37	postive
NDUFB1	AC027644.3	0.573778	3.97285e-34	postive
NDUFB10	AC027644.3	0.653231	7.19787e-47	postive
NDUFB11	AC027644.3	0.621383	2.54219e-41	postive
NDUFB2	AC027644.3	0.510299	3.45258e-26	postive
NDUFB8	AC027644.3	0.61288	6.03014e-40	postive
NDUFB9	AC027644.3	0.571591	7.9771e-34	postive
NDUFC2	AC027644.3	0.5499	6.10081e-31	postive
NDUFS5	AC027644.3	0.510569	3.22006e-26	postive
NDUFS6	AC027644.3	0.675599	3.48588e-51	postive
NDUFV2	AC027644.3	0.624499	7.7734e-42	postive
COX5B	AC027644.3	0.580223	4.93883e-35	postive
COX6B1	AC027644.3	0.564219	8.0482e-33	postive
COX6C	AC027644.3	0.505607	1.15105e-25	postive
ETFB	AC027644.3	0.648632	5.00658e-46	postive
MCAT	AC027644.3	0.557519	6.25961e-32	postive
DPM2	AC027644.3	0.579239	6.80916e-35	postive
DPM3	AC027644.3	0.688869	6.26985e-54	postive
PTGES2	AC027644.3	0.502557	2.49278e-25	postive
PLCXD2	AC027644.3	0.568998	1.81044e-33	postive
MSRB2	AC027644.3	0.563892	8.90704e-33	postive
MVD	AC027644.3	0.575827	2.05767e-34	postive
NME1	AC027644.3	0.595741	2.68503e-37	postive
NT5C	AC027644.3	0.581934	2.81704e-35	postive
NUDT1	AC027644.3	0.60739	4.42875e-39	postive
PRDX5	AC027644.3	0.548873	8.25685e-31	postive
SLC25A26	AC027644.3	0.516004	7.78759e-27	postive
MPST	AC027644.3	0.526627	4.50858e-28	postive
FAAH	AC036176.1	0.504466	1.53819e-25	postive
GLYAT	AC036176.1	0.512383	2.01067e-26	postive
CYB5A	AC036176.1	0.512872	1.76986e-26	postive
DHRS4L1	AC036176.1	0.514436	1.17582e-26	postive
SLC27A5	AC036176.1	0.549641	6.5858e-31	postive
DCXR	AC036176.1	0.564155	8.20851e-33	postive
COX6C	AC064807.4	0.526058	5.26627e-28	postive
ABCA6	AC132938.4	0.511952	2.24931e-26	postive
ACOX1	AC132938.4	0.544203	3.22371e-30	postive
PIGV	AC132938.4	0.641658	8.89836e-45	postive
PNPO	AC132938.4	0.54381	3.61234e-30	postive
MMAB	SNHG19	0.529341	2.1421e-28	postive
NDUFA11	SNHG19	0.543414	4.04947e-30	postive
NDUFA13	SNHG19	0.517735	4.9288e-27	postive
NDUFB10	SNHG19	0.548745	8.572e-31	postive
NDUFB9	SNHG19	0.503728	1.85435e-25	postive
NDUFS6	SNHG19	0.549313	7.2542e-31	postive
MCAT	SNHG19	0.547305	1.30764e-30	postive
DPM2	SNHG19	0.660557	3.05334e-48	postive
DPM3	SNHG19	0.746122	1.06883e-67	postive
PTGES2	SNHG19	0.542359	5.48825e-30	postive
MVD	SNHG19	0.673045	1.1329e-50	postive
COMTD1	SNHG19	0.527264	3.7883e-28	postive
ITPA	SNHG19	0.504393	1.56684e-25	postive
NME1	SNHG19	0.501925	2.92277e-25	postive
NME3	SNHG19	0.503922	1.76535e-25	postive
NT5C	SNHG19	0.612907	5.97208e-40	postive
NUDT1	SNHG19	0.671336	2.47653e-50	postive
MFSD3	SNHG19	0.523379	1.08895e-27	postive
PGLS	SNHG19	0.519459	3.11697e-27	postive
APRT	SNHG19	0.608903	2.56674e-39	postive
IMPDH2	SNHG19	0.526803	4.29714e-28	postive
SPHK1	SNHG19	0.510888	2.96439e-26	postive
ACBD4	TOB1-AS1	0.504939	1.36424e-25	postive
HAGH	TOB1-AS1	0.55044	5.20222e-31	postive
PIGV	TOB1-AS1	0.507196	7.67235e-26	postive
PCYT2	TOB1-AS1	0.564174	8.1619e-33	postive
COX7B2	AC079949.2	0.540035	1.06813e-29	postive
PIGV	AC018521.5	0.51275	1.82739e-26	postive
MOCS1	TRAM2-AS1	0.543343	4.13413e-30	postive
TPMT	TRAM2-AS1	0.691693	1.56323e-54	postive
EHHADH	TRAM2-AS1	0.549161	7.58629e-31	postive
ALDH5A1	TRAM2-AS1	0.716401	4.00157e-60	postive
GCLC	TRAM2-AS1	0.51827	4.2773e-27	postive
PIGV	TRAM2-AS1	0.58176	2.98364e-35	postive
GLO1	TRAM2-AS1	0.524084	9.00012e-28	postive
BPHL	TRAM2-AS1	0.642029	7.65126e-45	postive
SLC17A4	TRAM2-AS1	0.518017	4.57379e-27	postive
HSD17B8	TRAM2-AS1	0.646981	9.96266e-46	postive
FAR2	RASSF8-AS1	0.5177	4.9754e-27	postive
TCN1	RASSF8-AS1	0.750765	5.61721e-69	postive
IDS	LINC01436	0.514162	1.2634e-26	postive
CFTR	LINC01436	0.569217	1.68996e-33	postive
AQP1	LINC01436	0.668582	8.63938e-50	postive
FOLR1	LINC01436	0.598086	1.19104e-37	postive
SULT1C4	LINC01436	0.813199	1.79092e-89	postive
NDUFA13	AC008443.5	0.518034	4.5535e-27	postive
NDUFB10	AC008443.5	0.575641	2.18494e-34	postive
NDUFS6	AC008443.5	0.552435	2.87857e-31	postive
DPM2	AC008443.5	0.550526	5.07129e-31	postive
DPM3	AC008443.5	0.745492	1.58548e-67	postive
MVD	AC008443.5	0.552554	2.77888e-31	postive
NT5C	AC008443.5	0.562023	1.58466e-32	postive
NUDT1	AC008443.5	0.579954	5.39193e-35	postive
ABCC1	FAM111A-DT	0.628205	1.8661e-42	postive
GNPDA2	FAM111A-DT	0.541327	7.38249e-30	postive
GLS	FAM111A-DT	0.584717	1.12264e-35	postive
GSTCD	FAM111A-DT	0.52538	6.33251e-28	postive
B3GNT2	FAM111A-DT	0.525691	5.81907e-28	postive
B4GALT5	FAM111A-DT	0.598846	9.13905e-38	postive
FUT4	FAM111A-DT	0.52846	2.72998e-28	postive
GALNT10	FAM111A-DT	0.520767	2.19816e-27	postive
GCNT4	FAM111A-DT	0.528619	2.61338e-28	postive
MGAT5	FAM111A-DT	0.513711	1.42162e-26	postive
POFUT2	FAM111A-DT	0.500209	4.49491e-25	postive
XYLT2	FAM111A-DT	0.517309	5.51727e-27	postive
PIGS	FAM111A-DT	0.655503	2.72749e-47	postive
PIGX	FAM111A-DT	0.586631	5.93278e-36	postive
CHST14	FAM111A-DT	0.630638	7.23512e-43	postive
CHST9	FAM111A-DT	0.536566	2.85875e-29	postive
BPGM	FAM111A-DT	0.50023	4.4712e-25	postive
PFKFB3	FAM111A-DT	0.554395	1.6037e-31	postive
PFKP	FAM111A-DT	0.505482	1.18816e-25	postive
INPP4A	FAM111A-DT	0.538172	1.8149e-29	postive
INPPL1	FAM111A-DT	0.514127	1.27526e-26	postive
PIK3CA	FAM111A-DT	0.506227	9.82665e-26	postive
PIK3CB	FAM111A-DT	0.562351	1.43252e-32	postive
PIP4K2B	FAM111A-DT	0.502558	2.49212e-25	postive
PIP4K2C	FAM111A-DT	0.521508	1.80179e-27	postive
PIP5K1C	FAM111A-DT	0.538736	1.54651e-29	postive
SYNJ1	FAM111A-DT	0.5066	8.93348e-26	postive
ATP11A	FAM111A-DT	0.511888	2.28701e-26	postive
ATP1A1	FAM111A-DT	0.591115	1.30864e-36	postive
ATP2C1	FAM111A-DT	0.570491	1.13011e-33	postive
ATP7A	FAM111A-DT	0.502411	2.5859e-25	postive
ITPR3	FAM111A-DT	0.572996	5.10005e-34	postive
KCNK5	FAM111A-DT	0.552186	3.09996e-31	postive
KCTD10	FAM111A-DT	0.556941	7.45487e-32	postive
KCTD11	FAM111A-DT	0.546387	1.70958e-30	postive
KCTD13	FAM111A-DT	0.512337	2.03497e-26	postive
KCTD7	FAM111A-DT	0.527033	4.03579e-28	postive
KCTD9	FAM111A-DT	0.532498	8.93771e-29	postive
SLC12A6	FAM111A-DT	0.509146	4.64973e-26	postive
SLC30A9	FAM111A-DT	0.531175	1.29092e-28	postive
SLC39A13	FAM111A-DT	0.520995	2.06789e-27	postive
SLC39A6	FAM111A-DT	0.62593	4.49068e-42	postive
SLC41A1	FAM111A-DT	0.534692	4.84259e-29	postive
NIPA1	FAM111A-DT	0.64308	4.98019e-45	postive
ORAI2	FAM111A-DT	0.540652	8.95705e-30	postive
PKD2	FAM111A-DT	0.607883	3.70868e-39	postive
GPD2	FAM111A-DT	0.520715	2.22885e-27	postive
LPCAT4	FAM111A-DT	0.546771	1.5283e-30	postive
PLCB3	FAM111A-DT	0.607387	4.43313e-39	postive
PLCD3	FAM111A-DT	0.555359	1.20075e-31	postive
ARSJ	FAM111A-DT	0.569854	1.38251e-33	postive
CANT1	FAM111A-DT	0.541116	7.84303e-30	postive
DCK	FAM111A-DT	0.59755	1.43499e-37	postive
NUDT21	FAM111A-DT	0.57513	2.57509e-34	postive
RRM1	FAM111A-DT	0.520316	2.48002e-27	postive
ENOPH1	FAM111A-DT	0.601964	3.06003e-38	postive
UEVLD	FAM111A-DT	0.60459	1.2065e-38	postive
MFSD10	FAM111A-DT	0.585656	8.21279e-36	postive
RPE	FAM111A-DT	0.570304	1.19924e-33	postive
ATP6V1E2	FAM111A-DT	0.50825	5.85496e-26	postive
AMPD3	FAM111A-DT	0.525242	6.57387e-28	postive
CRYZL1	FAM111A-DT	0.515123	9.81913e-27	postive
PDE7A	FAM111A-DT	0.563388	1.04074e-32	postive
SLC22A5	FAM111A-DT	0.502839	2.32125e-25	postive
SLC25A24	FAM111A-DT	0.564444	7.50728e-33	postive
SLC25A40	FAM111A-DT	0.51304	1.69409e-26	postive
SLC26A2	FAM111A-DT	0.612165	7.83739e-40	postive
SLC37A1	FAM111A-DT	0.576442	1.68766e-34	postive
SLC37A3	FAM111A-DT	0.6315	5.16292e-43	postive
SLC38A1	FAM111A-DT	0.546192	1.80967e-30	postive
SLC44A2	FAM111A-DT	0.620504	3.54198e-41	postive
SLC9A1	FAM111A-DT	0.534677	4.86388e-29	postive
SLC9A7	FAM111A-DT	0.608682	2.77984e-39	postive
SLCO3A1	FAM111A-DT	0.576484	1.66447e-34	postive
SFXN3	FAM111A-DT	0.500596	4.07955e-25	postive
SGPP2	FAM111A-DT	0.535334	4.04392e-29	postive
SMPD4	FAM111A-DT	0.516114	7.566e-27	postive
SPTLC1	FAM111A-DT	0.548357	9.60845e-31	postive
SPTLC2	FAM111A-DT	0.511542	2.5022e-26	postive
PAPSS1	FAM111A-DT	0.507527	7.04884e-26	postive
MGAT1	HEIH	0.531026	1.34536e-28	postive
HS3ST3B1	AC022816.1	0.526479	4.69453e-28	postive
MTTP	AC083902.1	0.628763	1.50254e-42	postive
GPX2	LINC01770	0.503424	2.0028e-25	postive
NUDT1	AC245297.4	0.538077	1.86479e-29	postive
NAT14	GPRC5D-AS1	0.507467	7.15748e-26	postive
MFSD10	GPRC5D-AS1	0.543192	4.31751e-30	postive
DGUOK	GPRC5D-AS1	0.523301	1.11215e-27	postive
MAN2C1	AL360181.2	0.60218	2.83592e-38	postive
SYNJ1	AL360181.2	0.508064	6.14078e-26	postive
LPIN3	AL360181.2	0.516661	6.54922e-27	postive
ADCY6	AL360181.2	0.508651	5.28216e-26	postive
MAN2C1	AC093110.1	0.526587	4.5582e-28	postive
PIK3C2A	AC093110.1	0.510036	3.69621e-26	postive
NT5C2	AC093110.1	0.514752	1.08253e-26	postive
UQCRB	AZIN1-AS1	0.52809	3.02187e-28	postive
DCXR	AC009560.1	0.587717	4.12287e-36	postive
ADA	U62317.2	0.516294	7.2145e-27	postive
DPM2	ARRDC1-AS1	0.612387	7.22586e-40	postive
MAN1B1	ARRDC1-AS1	0.571469	8.29122e-34	postive
PTGES2	ARRDC1-AS1	0.595339	3.08474e-37	postive
NME3	ARRDC1-AS1	0.509542	4.1983e-26	postive
NT5C	ARRDC1-AS1	0.503006	2.22575e-25	postive
NUDT1	ARRDC1-AS1	0.529541	2.02773e-28	postive
DTYMK	ARRDC1-AS1	0.522067	1.55078e-27	postive
UCK1	ARRDC1-AS1	0.542151	5.82637e-30	postive
NDOR1	ARRDC1-AS1	0.55679	7.80363e-32	postive
ABCC1	NRAV	0.651006	1.8478e-46	postive
ABCF2	NRAV	0.501755	3.04976e-25	postive
G6PC3	NRAV	0.563541	9.9268e-33	postive
AACS	NRAV	0.662391	1.36482e-48	postive
ADO	NRAV	0.521095	2.01297e-27	postive
ELOVL1	NRAV	0.607643	4.04367e-39	postive
ELOVL7	NRAV	0.55429	1.65471e-31	postive
GLS	NRAV	0.544543	2.92185e-30	postive
GSTCD	NRAV	0.576492	1.66065e-34	postive
B4GALT5	NRAV	0.636423	7.35235e-44	postive
GALNT10	NRAV	0.544377	3.06596e-30	postive
MGAT5	NRAV	0.566082	4.51204e-33	postive
POMT2	NRAV	0.560287	2.6975e-32	postive
PIGS	NRAV	0.65674	1.60213e-47	postive
PIGX	NRAV	0.51454	1.14418e-26	postive
MANBA	NRAV	0.534435	5.20509e-29	postive
CHST12	NRAV	0.510206	3.53702e-26	postive
CHST14	NRAV	0.591376	1.19772e-36	postive
GAL3ST1	NRAV	0.525676	5.84212e-28	postive
ALDOA	NRAV	0.676948	1.86074e-51	postive
PFKFB3	NRAV	0.609326	2.20245e-39	postive
PFKP	NRAV	0.56606	4.54266e-33	postive
ATP1A1	NRAV	0.630586	7.38531e-43	postive
CLCN2	NRAV	0.50929	4.48075e-26	postive
CLIC1	NRAV	0.52522	6.61325e-28	postive
ITPR3	NRAV	0.571186	9.06942e-34	postive
KCTD10	NRAV	0.596978	1.75032e-37	postive
KCTD11	NRAV	0.524833	7.34739e-28	postive
KCTD7	NRAV	0.514415	1.18245e-26	postive
SLC30A5	NRAV	0.503939	1.75776e-25	postive
SLC39A1	NRAV	0.532127	9.91141e-29	postive
SLC39A6	NRAV	0.649263	3.84521e-46	postive
NIPA1	NRAV	0.596942	1.77214e-37	postive
ORAI2	NRAV	0.601423	3.70305e-38	postive
PKD2	NRAV	0.540515	9.31503e-30	postive
CS	NRAV	0.56824	2.29765e-33	postive
GPD2	NRAV	0.511216	2.72328e-26	postive
LPCAT4	NRAV	0.646626	1.15442e-45	postive
MBOAT7	NRAV	0.558279	4.97279e-32	postive
PLCB3	NRAV	0.567356	3.03068e-33	postive
PLCD3	NRAV	0.574821	2.84367e-34	postive
PLD2	NRAV	0.508536	5.44017e-26	postive
CANT1	NRAV	0.531908	1.05314e-28	postive
NUDT21	NRAV	0.510232	3.51325e-26	postive
NUDT3	NRAV	0.513954	1.33418e-26	postive
ENOPH1	NRAV	0.525035	6.95586e-28	postive
GLTP	NRAV	0.544931	2.6106e-30	postive
MFSD10	NRAV	0.662694	1.1942e-48	postive
MFSD5	NRAV	0.558955	4.04922e-32	postive
RPE	NRAV	0.608554	2.9111e-39	postive
ATIC	NRAV	0.517296	5.53607e-27	postive
DGUOK	NRAV	0.504972	1.35272e-25	postive
CAD	NRAV	0.517616	5.08648e-27	postive
SLC22A5	NRAV	0.531476	1.18736e-28	postive
SLC25A24	NRAV	0.555647	1.10135e-31	postive
SLC25A6	NRAV	0.561346	1.95106e-32	postive
SLC35A4	NRAV	0.512055	2.19002e-26	postive
SLC35E1	NRAV	0.506246	9.77933e-26	postive
SLC37A3	NRAV	0.584331	1.27631e-35	postive
SLC38A1	NRAV	0.60528	9.43491e-39	postive
SLC44A2	NRAV	0.518476	4.04915e-27	postive
SLC9A7	NRAV	0.517162	5.73564e-27	postive
SFXN3	NRAV	0.557063	7.18618e-32	postive
STARD3NL	NRAV	0.573426	4.44527e-34	postive
SMPD4	NRAV	0.554764	1.4359e-31	postive
SPTLC2	NRAV	0.51185	2.30969e-26	postive
PIGX	MELTF-AS1	0.571331	8.66321e-34	postive
CLCN2	MELTF-AS1	0.56768	2.73879e-33	postive
PLCB3	MELTF-AS1	0.508123	6.04886e-26	postive
ACYP1	MELTF-AS1	0.510505	3.27336e-26	postive
MFSD10	MELTF-AS1	0.596416	2.12628e-37	postive
PDE7A	MELTF-AS1	0.532843	8.1207e-29	postive
SLC25A6	MELTF-AS1	0.500078	4.64437e-25	postive
STARD4	PAQR9-AS1	0.552165	3.11998e-31	postive
NDUFB10	AC133552.5	0.547578	1.2072e-30	postive
HAGH	AC133552.5	0.521776	1.67689e-27	postive
GSTZ1	AC133552.5	0.530493	1.55884e-28	postive
DHRS4L2	AC133552.5	0.522749	1.29056e-27	postive
SLC27A5	AC133552.5	0.653698	5.90182e-47	postive
TST	AC133552.5	0.571844	7.35932e-34	postive
DCXR	AC133552.5	0.52271	1.30422e-27	postive
POMGNT1	AL604028.1	0.561821	1.68611e-32	postive
ACY1	AC010336.2	0.500515	4.16292e-25	postive
DAO	AC010336.2	0.553024	2.41575e-31	postive
CYP8B1	AC010336.2	0.569707	1.44775e-33	postive
PCK2	AC010336.2	0.592581	7.9452e-37	postive
CES2	AC010336.2	0.544508	2.95185e-30	postive
ACAA1	AC010336.2	0.50194	2.91148e-25	postive
ACBD4	AC010336.2	0.565835	4.87291e-33	postive
ACSM2A	AC010336.2	0.604527	1.23373e-38	postive
ACSM2B	AC010336.2	0.607608	4.09444e-39	postive
CYP4F2	AC010336.2	0.54186	6.33596e-30	postive
EHHADH	AC010336.2	0.510887	2.96557e-26	postive
MTHFD1	AC010336.2	0.521682	1.71962e-27	postive
MOGAT2	AC010336.2	0.621999	2.01288e-41	postive
GSTZ1	AC010336.2	0.542857	4.75551e-30	postive
GLYAT	AC010336.2	0.648572	5.1349e-46	postive
GLYATL1	AC010336.2	0.506214	9.86032e-26	postive
DHRS4L1	AC010336.2	0.503607	1.91208e-25	postive
SLC10A1	AC010336.2	0.539023	1.42515e-29	postive
SLC27A5	AC010336.2	0.672043	1.79289e-50	postive
GRHPR	AC010336.2	0.521872	1.63414e-27	postive
HAAO	AC010336.2	0.54017	1.02786e-29	postive
GCDH	DCXR-DT	0.508602	5.34913e-26	postive
ALG9	DCXR-DT	0.529333	2.14699e-28	postive
DCXR	DCXR-DT	0.537838	1.99535e-29	postive
ILVBL	COA6-AS1	0.501544	3.21624e-25	postive
NDUFB10	COA6-AS1	0.555017	1.33061e-31	postive
NDUFB7	COA6-AS1	0.611158	1.13186e-39	postive
NDUFB8	COA6-AS1	0.514017	1.31233e-26	postive
COX5B	COA6-AS1	0.512034	2.20171e-26	postive
DPM3	COA6-AS1	0.539597	1.21055e-29	postive
GLT8D2	AL359076.1	0.544079	3.34165e-30	postive
CHST2	AL359076.1	0.572237	6.49527e-34	postive
CHSY1	AL359076.1	0.563744	9.32433e-33	postive
ADPGK	AL359076.1	0.514089	1.28794e-26	postive
ABCC10	AC005261.1	0.528479	2.71582e-28	postive
COX19	AC005261.1	0.513405	1.54018e-26	postive
ADO	AC005261.1	0.55173	3.54944e-31	postive
FAR1	AC005261.1	0.512215	2.10034e-26	postive
POFUT2	AC005261.1	0.574775	2.88615e-34	postive
MBOAT7	AC005261.1	0.58533	9.15696e-36	postive
PISD	AC005261.1	0.549821	6.24499e-31	postive
MFSD10	AC005261.1	0.524017	9.16509e-28	postive
PDE7A	AC005261.1	0.525995	5.35698e-28	postive
SLC25A36	AC005261.1	0.501867	2.96553e-25	postive
SLC44A3	AC005261.1	0.537017	2.51674e-29	postive
RDH13	AC005261.1	0.532941	7.90071e-29	postive
NDUFA11	AC138696.2	0.648614	5.04438e-46	postive
NDUFA13	AC138696.2	0.627282	2.6672e-42	postive
NDUFA2	AC138696.2	0.516854	6.22289e-27	postive
NDUFA3	AC138696.2	0.535963	3.38852e-29	postive
NDUFA7	AC138696.2	0.636681	6.63326e-44	postive
NDUFB8	AC138696.2	0.612854	6.0883e-40	postive
NDUFB9	AC138696.2	0.647765	7.18908e-46	postive
NDUFS5	AC138696.2	0.507424	7.23663e-26	postive
NDUFS6	AC138696.2	0.555426	1.1771e-31	postive
NDUFS8	AC138696.2	0.568452	2.1498e-33	postive
UQCRB	AC138696.2	0.528999	2.35409e-28	postive
UQCRQ	AC138696.2	0.513786	1.39422e-26	postive
COX4I1	AC138696.2	0.57377	3.98258e-34	postive
COX5B	AC138696.2	0.602473	2.55718e-38	postive
COX6A1	AC138696.2	0.531612	1.14341e-28	postive
COX6B1	AC138696.2	0.634086	1.8629e-43	postive
COX6C	AC138696.2	0.598007	1.22439e-37	postive
GPX4	AC138696.2	0.565946	4.7073e-33	postive
NME3	AC138696.2	0.517994	4.60198e-27	postive
NT5C	AC138696.2	0.50971	4.02006e-26	postive
PGLS	AC138696.2	0.545013	2.54956e-30	postive
PRDX5	AC138696.2	0.552204	3.08355e-31	postive
ABCC5	SNHG12	0.503908	1.77163e-25	postive
UQCRH	SNHG12	0.508755	5.1424e-26	postive
COX19	SNHG12	0.505788	1.09906e-25	postive
MTHFD1L	SNHG12	0.50921	4.57393e-26	postive
ST6GALNAC4	SNHG12	0.558982	4.01638e-32	postive
CHST12	SNHG12	0.552975	2.45096e-31	postive
ALDOA	SNHG12	0.511253	2.6969e-26	postive
CLIC1	SNHG12	0.508215	5.90776e-26	postive
DGKZ	SNHG12	0.533442	6.87122e-29	postive
LPCAT1	SNHG12	0.547614	1.19454e-30	postive
MBOAT7	SNHG12	0.506265	9.73259e-26	postive
PTDSS2	SNHG12	0.53626	3.1166e-29	postive
ACYP1	SNHG12	0.571045	9.48501e-34	postive
MFSD10	SNHG12	0.612775	6.26723e-40	postive
ATP6V1F	SNHG12	0.518285	4.25952e-27	postive
IMPDH1	SNHG12	0.530231	1.6761e-28	postive
GLRX3	SNHG12	0.500804	3.87232e-25	postive
MICAL1	SNHG12	0.574839	2.82725e-34	postive
PDE7A	SNHG12	0.544201	3.22552e-30	postive
SLC25A6	SNHG12	0.596584	2.00589e-37	postive
SMPD2	SNHG12	0.55579	1.05502e-31	postive
MAN2A2	AC023024.1	0.507331	7.41152e-26	postive
COX6B1	AC005899.7	0.523152	1.15793e-27	postive
HIBADH	ALDH1L1-AS2	0.504912	1.37352e-25	postive
PIGV	ALDH1L1-AS2	0.506645	8.83138e-26	postive
NUDT16	ALDH1L1-AS2	0.510878	2.97235e-26	postive
B3GALT6	AC142472.1	0.517807	4.83547e-27	postive
NME3	AC142472.1	0.501508	3.24547e-25	postive
BCAT1	AC067838.1	0.553275	2.24113e-31	postive
KCNJ11	AC067838.1	0.504454	1.54267e-25	postive
PIGU	AC020915.3	0.546147	1.83326e-30	postive
MANBAL	AC020915.3	0.520908	2.11635e-27	postive
MBOAT7	AC020915.3	0.543413	4.05168e-30	postive
ADSL	AC020915.3	0.512478	1.96163e-26	postive
NDUFB10	CAMTA1-DT	0.555584	1.1222e-31	postive
NDUFB7	CAMTA1-DT	0.577867	1.06398e-34	postive
HSD17B8	AL121944.2	0.54216	5.81287e-30	postive
NDUFA2	RAB11B-AS1	0.503632	1.89995e-25	postive
UQCRQ	RAB11B-AS1	0.537862	1.98174e-29	postive
IP6K2	AC012467.2	0.552951	2.46878e-31	postive
DGKD	AC012467.2	0.515897	8.01112e-27	postive
CSGALNACT2	AC115618.2	0.538052	1.87798e-29	postive
PMM2	AC115618.2	0.545828	2.01183e-30	postive
COX19	AC011468.1	0.566082	4.5123e-33	postive
PDE9A	AC011468.1	0.540218	1.01387e-29	postive
GSTCD	AL606489.1	0.5062	9.89605e-26	postive
PIGX	AL606489.1	0.537711	2.06821e-29	postive
PI4KB	AL606489.1	0.57158	8.00363e-34	postive
PIP5K1A	AL606489.1	0.551429	3.88099e-31	postive
ATP11B	AL606489.1	0.526844	4.24952e-28	postive
GK5	AL606489.1	0.50382	1.81187e-25	postive
DCK	AL606489.1	0.561718	1.74057e-32	postive
RRM1	AL606489.1	0.625575	5.14536e-42	postive
GMPS	AL606489.1	0.507264	7.53843e-26	postive
ATP9B	AL606489.1	0.532392	9.20616e-29	postive
SLC25A40	AL606489.1	0.514211	1.24755e-26	postive
SPTLC1	AL606489.1	0.509457	4.29119e-26	postive
SOAT1	AL606489.1	0.594797	3.7177e-37	postive
KCNJ8	AC079360.1	0.506369	9.47771e-26	postive
AASS	AC079360.1	0.532983	7.80964e-29	postive
SLC19A2	AC079360.1	0.535806	3.5421e-29	postive
SLC1A2	AC079360.1	0.56468	6.97745e-33	postive
GFOD1	AC079360.1	0.503824	1.80969e-25	postive
MTHFD2L	PCAT19	0.622769	1.50299e-41	postive
SCD5	AC016735.1	0.515104	9.86759e-27	postive
ATP1A1	AC016735.1	0.590314	1.71768e-36	postive
PLD1	AC016735.1	0.531421	1.20582e-28	postive
PDE9A	AC016735.1	0.518006	4.58661e-27	postive
SLC44A2	AC016735.1	0.525391	6.31345e-28	postive
SULT2B1	AC016735.1	0.539172	1.36618e-29	postive
POFUT2	AL031186.1	0.556399	8.78018e-32	postive
PISD	AL031186.1	0.552651	2.69953e-31	postive
SMPD4	AL031186.1	0.514508	1.15385e-26	postive
APRT	AC006205.2	0.558387	4.81131e-32	postive
NUDT7	AC092134.1	0.517674	5.0089e-27	postive
G6PC3	AC007996.1	0.519429	3.14244e-27	postive
AACS	AC007996.1	0.553896	1.86182e-31	postive
B3GNT3	AC007996.1	0.510817	3.01976e-26	postive
ALDOA	AC007996.1	0.587047	5.16162e-36	postive
KCTD1	AC007996.1	0.725342	2.68428e-62	postive
ABCG2	AC026765.3	0.589875	1.9928e-36	postive
EBPL	AC026765.3	0.544245	3.18552e-30	postive
UGT1A3	AC026765.3	0.516696	6.48836e-27	postive
GLUL	AC026765.3	0.580904	3.95145e-35	postive
NUDT6	AC026765.3	0.530987	1.35964e-28	postive
AOX1	AC026765.3	0.548603	8.93655e-31	postive
AQP9	AC026765.3	0.574171	3.50329e-34	postive
SLC16A11	AC026765.3	0.523751	9.84956e-28	postive
RHBG	AC026765.3	0.73213	5.25449e-64	postive
CYP3A4	AC026765.3	0.510337	3.41936e-26	postive
ILVBL	AC012615.1	0.797774	9.55679e-84	postive
NDUFB7	AC012615.1	0.81007	2.86288e-88	postive
SLC2A1	AC012615.1	0.559651	3.27558e-32	postive
NT5C	PARD3-AS1	0.569889	1.36695e-33	postive
ABCC1	AL354836.1	0.537002	2.52773e-29	postive
G6PC3	AL354836.1	0.589377	2.35754e-36	postive
GYS1	AL354836.1	0.560385	2.61822e-32	postive
ACSS1	AL354836.1	0.531094	1.32019e-28	postive
CHST1	AL354836.1	0.523008	1.20352e-27	postive
CHST12	AL354836.1	0.508067	6.1369e-26	postive
ISYNA1	AL354836.1	0.742257	1.18196e-66	postive
PIP5K1C	AL354836.1	0.503511	1.95918e-25	postive
KCTD10	AL354836.1	0.501657	3.12588e-25	postive
SLC39A13	AL354836.1	0.531641	1.13427e-28	postive
TRPM4	AL354836.1	0.501543	3.21677e-25	postive
ME3	AL354836.1	0.711058	7.26806e-59	postive
PISD	AL354836.1	0.553371	2.17826e-31	postive
PLCB3	AL354836.1	0.509415	4.33863e-26	postive
PLCD3	AL354836.1	0.695302	2.58621e-55	postive
MFSD10	AL354836.1	0.594986	3.48363e-37	postive
SLC34A2	AL354836.1	0.577915	1.04743e-34	postive
SLC4A11	AL354836.1	0.518279	4.26688e-27	postive
SLC4A3	AL354836.1	0.567816	2.62443e-33	postive
SLC9A1	AL354836.1	0.594059	4.79103e-37	postive
SLC9A7	AL354836.1	0.531478	1.18689e-28	postive
HSD11B1L	AL354836.1	0.544717	2.77838e-30	postive
SOD3	ARHGAP27P1-BPTFP1-KPNA2P3	0.503102	2.17226e-25	postive
GPD2	ARHGAP27P1-BPTFP1-KPNA2P3	0.526176	5.09892e-28	postive
ABCC10	AC005288.1	0.502338	2.63424e-25	postive
ABCE1	AC005288.1	0.549009	7.93224e-31	postive
AGPS	AC005288.1	0.520962	2.08594e-27	postive
GFPT1	AC005288.1	0.523046	1.19128e-27	postive
GNPDA2	AC005288.1	0.555699	1.08435e-31	postive
AHCYL1	AC005288.1	0.555138	1.28321e-31	postive
MOCS3	AC005288.1	0.51173	2.38284e-26	postive
COX11	AC005288.1	0.516363	7.08394e-27	postive
ADO	AC005288.1	0.574422	3.23164e-34	postive
ACBD3	AC005288.1	0.599362	7.63316e-38	postive
GLS	AC005288.1	0.514336	1.20722e-26	postive
GSTCD	AC005288.1	0.703723	3.49751e-57	postive
B3GALNT2	AC005288.1	0.639221	2.39092e-44	postive
B3GNT2	AC005288.1	0.572074	6.84147e-34	postive
B4GALT5	AC005288.1	0.5904	1.66805e-36	postive
GANAB	AC005288.1	0.525373	6.34504e-28	postive
XYLT2	AC005288.1	0.519297	3.25435e-27	postive
PIGB	AC005288.1	0.554063	1.77106e-31	postive
PIGG	AC005288.1	0.56291	1.20589e-32	postive
PIGK	AC005288.1	0.568871	1.88408e-33	postive
PIGN	AC005288.1	0.634722	1.44781e-43	postive
PIGO	AC005288.1	0.556937	7.46375e-32	postive
PIGS	AC005288.1	0.641807	8.37453e-45	postive
PIGW	AC005288.1	0.630202	8.58107e-43	postive
MAN1A2	AC005288.1	0.636704	6.57062e-44	postive
CHST14	AC005288.1	0.527532	3.5208e-28	postive
CSGALNACT2	AC005288.1	0.60709	4.93314e-39	postive
HS2ST1	AC005288.1	0.531603	1.14623e-28	postive
INPP4A	AC005288.1	0.619081	6.04813e-41	postive
INPPL1	AC005288.1	0.508396	5.63872e-26	postive
IPMK	AC005288.1	0.507029	8.00751e-26	postive
PI4KA	AC005288.1	0.520184	2.56887e-27	postive
PIK3C2A	AC005288.1	0.666406	2.29633e-49	postive
PIK3C3	AC005288.1	0.664521	5.32055e-49	postive
PIK3CA	AC005288.1	0.686427	2.05788e-53	postive
PIK3CB	AC005288.1	0.607714	3.94095e-39	postive
PIK3R4	AC005288.1	0.575109	2.59258e-34	postive
PIP4K2B	AC005288.1	0.708434	2.94559e-58	postive
PIP4K2C	AC005288.1	0.571372	8.54972e-34	postive
PIP5K1A	AC005288.1	0.633107	2.74325e-43	postive
SYNJ1	AC005288.1	0.703121	4.78243e-57	postive
ATP11A	AC005288.1	0.602461	2.56794e-38	postive
ATP11B	AC005288.1	0.61293	5.92201e-40	postive
ATP2A2	AC005288.1	0.579521	6.21074e-35	postive
ATP2C1	AC005288.1	0.681024	2.73894e-52	postive
ATP7A	AC005288.1	0.664502	5.36588e-49	postive
CLCC1	AC005288.1	0.542052	5.99514e-30	postive
CLCN3	AC005288.1	0.540232	1.00994e-29	postive
ITPR3	AC005288.1	0.551978	3.29789e-31	postive
KCTD10	AC005288.1	0.576489	1.66207e-34	postive
KCTD18	AC005288.1	0.652693	9.04914e-47	postive
KCTD20	AC005288.1	0.58746	4.49465e-36	postive
KCTD5	AC005288.1	0.522172	1.50779e-27	postive
KCTD7	AC005288.1	0.649155	4.02272e-46	postive
KCTD9	AC005288.1	0.5197	2.92306e-27	postive
SLC12A6	AC005288.1	0.703008	5.07046e-57	postive
SLC24A1	AC005288.1	0.581329	3.43681e-35	postive
SLC30A5	AC005288.1	0.653644	6.03863e-47	postive
SLC30A6	AC005288.1	0.699139	3.70882e-56	postive
SLC30A7	AC005288.1	0.582567	2.28678e-35	postive
SLC30A9	AC005288.1	0.592698	7.63355e-37	postive
SLC39A6	AC005288.1	0.656433	1.82893e-47	postive
NIPA1	AC005288.1	0.615192	2.57364e-40	postive
PKD2	AC005288.1	0.609088	2.40003e-39	postive
TRPM7	AC005288.1	0.534779	4.72665e-29	postive
ACLY	AC005288.1	0.610219	1.59298e-39	postive
CS	AC005288.1	0.530087	1.74389e-28	postive
IDH3A	AC005288.1	0.541868	6.32058e-30	postive
ME2	AC005288.1	0.509904	3.82441e-26	postive
AASDH	AC005288.1	0.577042	1.39012e-34	postive
AASDHPPT	AC005288.1	0.607299	4.57681e-39	postive
CEPT1	AC005288.1	0.663339	8.985e-49	postive
ETNK1	AC005288.1	0.519846	2.81134e-27	postive
GK5	AC005288.1	0.547824	1.12318e-30	postive
GPD2	AC005288.1	0.530823	1.42301e-28	postive
PCYT1A	AC005288.1	0.518171	4.39057e-27	postive
PGS1	AC005288.1	0.540828	8.51541e-30	postive
MAT2A	AC005288.1	0.570836	1.01327e-33	postive
CANT1	AC005288.1	0.596825	1.84562e-37	postive
DCK	AC005288.1	0.691494	1.72458e-54	postive
ENTPD4	AC005288.1	0.50806	6.14794e-26	postive
NT5C2	AC005288.1	0.693379	6.76554e-55	postive
NUDT21	AC005288.1	0.641388	9.93506e-45	postive
DDHD2	AC005288.1	0.52156	1.7772e-27	postive
ENOPH1	AC005288.1	0.585542	8.53151e-36	postive
UEVLD	AC005288.1	0.697126	1.03156e-55	postive
RPE	AC005288.1	0.640333	1.52453e-44	postive
ATP6V0A2	AC005288.1	0.507533	7.03691e-26	postive
ATP6V1A	AC005288.1	0.58072	4.1968e-35	postive
GART	AC005288.1	0.541252	7.54202e-30	postive
GMPS	AC005288.1	0.513157	1.64311e-26	postive
PPAT	AC005288.1	0.546573	1.61946e-30	postive
CAD	AC005288.1	0.573591	4.21717e-34	postive
CYB5R4	AC005288.1	0.535533	3.82412e-29	postive
ADCY6	AC005288.1	0.618607	7.22435e-41	postive
ATP8B1	AC005288.1	0.503427	2.00084e-25	postive
SLC22A5	AC005288.1	0.530974	1.36471e-28	postive
SLC25A24	AC005288.1	0.537731	2.05702e-29	postive
SLC25A40	AC005288.1	0.623801	1.01444e-41	postive
SLC25A46	AC005288.1	0.516622	6.61554e-27	postive
SLC26A2	AC005288.1	0.522002	1.57795e-27	postive
SLC35A5	AC005288.1	0.570949	9.77856e-34	postive
SLC35B3	AC005288.1	0.50446	1.54052e-25	postive
SLC35E1	AC005288.1	0.613405	4.97428e-40	postive
SLC35F5	AC005288.1	0.61192	8.56987e-40	postive
SLC36A1	AC005288.1	0.519833	2.82117e-27	postive
SLC37A3	AC005288.1	0.612887	6.01534e-40	postive
SLC4A1AP	AC005288.1	0.657847	9.92915e-48	postive
SLC4A2	AC005288.1	0.53379	6.23474e-29	postive
SPNS1	AC005288.1	0.593453	5.89699e-37	postive
STARD7	AC005288.1	0.514385	1.19166e-26	postive
SGMS2	AC005288.1	0.529768	1.90446e-28	postive
SGPP1	AC005288.1	0.516071	7.65236e-27	postive
SMPD4	AC005288.1	0.660505	3.12328e-48	postive
SPTLC1	AC005288.1	0.729788	2.06969e-63	postive
SPTLC2	AC005288.1	0.591689	1.07691e-36	postive
FPGT	AC005288.1	0.544932	2.61049e-30	postive
PMM2	AC005288.1	0.610349	1.51965e-39	postive
PAPSS1	AC005288.1	0.554346	1.62752e-31	postive
AASS	TAT-AS1	0.557301	6.68646e-32	postive
TAT	TAT-AS1	0.586633	5.92709e-36	postive
MAN2C1	AL928654.2	0.518187	4.37257e-27	postive
POFUT2	AL139287.1	0.580845	4.02882e-35	postive
EXTL2	AL139287.1	0.504383	1.57086e-25	postive
CLCN2	AL139287.1	0.545778	2.04102e-30	postive
GK5	AL139287.1	0.50955	4.1893e-26	postive
SLC22A15	AL139287.1	0.508457	5.55233e-26	postive
COX19	AC120053.1	0.540136	1.03789e-29	postive
MFSD10	AC120053.1	0.580991	3.84e-35	postive
PDE7A	AC120053.1	0.550525	5.07284e-31	postive
ACSL1	F11-AS1	0.549828	6.23134e-31	postive
CYP4F3	F11-AS1	0.581391	3.36779e-35	postive
CYP4V2	F11-AS1	0.582145	2.6286e-35	postive
CBR4	F11-AS1	0.545022	2.54255e-30	postive
ABAT	F11-AS1	0.521889	1.62698e-27	postive
SLC38A4	F11-AS1	0.529297	2.16848e-28	postive
ADPGK	AC009237.15	0.507862	6.46834e-26	postive
KCTD13	AC009237.15	0.532482	8.97968e-29	postive
CYP27A1	AC009974.1	0.56847	2.13752e-33	postive
TAP1	HCP5	0.67379	8.03977e-51	postive
TAP2	HCP5	0.611264	1.08916e-39	postive
PIGV	THAP7-AS1	0.533145	7.46479e-29	postive
CA5B	LINC02806	0.511556	2.49272e-26	postive
GALNT7	TNFRSF10A-AS1	0.502772	2.36099e-25	postive
KCTD9	TNFRSF10A-AS1	0.561302	1.97751e-32	postive
NIPA1	TNFRSF10A-AS1	0.503029	2.21294e-25	postive
ENTPD4	TNFRSF10A-AS1	0.667356	1.50017e-49	postive
SLC37A3	TNFRSF10A-AS1	0.502982	2.23918e-25	postive
ABCC10	AC093227.1	0.540333	9.81002e-30	postive
LBR	AC093227.1	0.512413	1.99489e-26	postive
ADO	AC093227.1	0.503545	1.94209e-25	postive
POFUT2	AC093227.1	0.510126	3.61071e-26	postive
EXTL2	AC093227.1	0.519398	3.16851e-27	postive
CYP20A1	AC093227.1	0.521684	1.71868e-27	postive
PIK3C3	AC093227.1	0.510135	3.60243e-26	postive
PIP4K2B	AC093227.1	0.514384	1.19214e-26	postive
PIP5K1A	AC093227.1	0.565749	5.00563e-33	postive
ETNK1	AC093227.1	0.505289	1.24785e-25	postive
SMPD4	AC093227.1	0.529475	2.06473e-28	postive
SPTLC1	AC093227.1	0.523739	9.88003e-28	postive
MAN2C1	LINC00106	0.506157	1.00044e-25	postive
MICAL1	AC010542.6	0.549295	7.29247e-31	postive
ATP13A2	AC026401.3	0.508769	5.12426e-26	postive
ACOT7	AC026401.3	0.512956	1.73179e-26	postive
DPM2	AC026401.3	0.573032	5.04191e-34	postive
PIGU	AC026401.3	0.564962	6.39207e-33	postive
MAN1B1	AC026401.3	0.541103	7.87167e-30	postive
MANBAL	AC026401.3	0.566395	4.09254e-33	postive
CHST12	AC026401.3	0.531994	1.02835e-28	postive
IP6K2	AC026401.3	0.500501	4.1778e-25	postive
ATP1B3	AC026401.3	0.522165	1.51036e-27	postive
CLIC1	AC026401.3	0.522304	1.45505e-27	postive
DGKZ	AC026401.3	0.506859	8.36303e-26	postive
MBOAT7	AC026401.3	0.608079	3.45548e-39	postive
PGS1	AC026401.3	0.508886	4.97127e-26	postive
ACYP1	AC026401.3	0.595387	3.03336e-37	postive
ITPA	AC026401.3	0.542886	4.71637e-30	postive
NME6	AC026401.3	0.50284	2.32103e-25	postive
NT5DC2	AC026401.3	0.544414	3.03276e-30	postive
NUDT1	AC026401.3	0.572468	6.03514e-34	postive
GLTP	AC026401.3	0.572898	5.26252e-34	postive
MFSD5	AC026401.3	0.556748	7.90403e-32	postive
G6PD	AC026401.3	0.533283	7.18314e-29	postive
RPIA	AC026401.3	0.592422	8.3869e-37	postive
DGUOK	AC026401.3	0.615875	1.99895e-40	postive
IMPDH1	AC026401.3	0.512159	2.13153e-26	postive
DTYMK	AC026401.3	0.691713	1.54728e-54	postive
TK1	AC026401.3	0.685419	3.34916e-53	postive
SLC1A5	AC026401.3	0.592421	8.38922e-37	postive
COX7B2	LINC00221	0.526033	5.30195e-28	postive
LIPT1	LINC-PINT	0.52852	2.68501e-28	postive
CYP26B1	LINC-PINT	0.507547	7.01246e-26	postive
B4GALT5	AC073569.2	0.524784	7.44444e-28	postive
NT5C2	AC073569.2	0.509741	3.98811e-26	postive
SPTLC1	AC073569.2	0.505179	1.28324e-25	postive
ATP1B2	AL161719.1	0.52867	2.57678e-28	postive
ABCC1	THAP9-AS1	0.505105	1.30784e-25	postive
GNPDA2	THAP9-AS1	0.518572	3.94726e-27	postive
KCTD10	THAP9-AS1	0.503346	2.04255e-25	postive
PKD2	THAP9-AS1	0.514122	1.27672e-26	postive
LPCAT4	THAP9-AS1	0.522221	1.48768e-27	postive
NUDT21	THAP9-AS1	0.524752	7.50947e-28	postive
ENOPH1	THAP9-AS1	0.540767	8.66515e-30	postive
MFSD10	THAP9-AS1	0.519886	2.78192e-27	postive
RPE	THAP9-AS1	0.506894	8.28724e-26	postive
SFXN3	THAP9-AS1	0.50971	4.0199e-26	postive
SPTLC1	THAP9-AS1	0.50567	1.13272e-25	postive
GBA2	PTOV1-AS2	0.546072	1.87375e-30	postive
POFUT2	PTOV1-AS2	0.644728	2.53039e-45	postive
EXTL2	PTOV1-AS2	0.545303	2.34385e-30	postive
IP6K2	PTOV1-AS2	0.503075	2.18718e-25	postive
GABRE	PTOV1-AS2	0.509758	3.97116e-26	postive
PKD1	PTOV1-AS2	0.522617	1.33756e-27	postive
PGS1	PTOV1-AS2	0.530529	1.54337e-28	postive
ACYP1	PTOV1-AS2	0.547349	1.29101e-30	postive
NDOR1	PTOV1-AS2	0.572083	6.82167e-34	postive
PDE7A	PTOV1-AS2	0.556506	8.50157e-32	postive
SMPD4	PTOV1-AS2	0.569773	1.41816e-33	postive
NDUFV2	AC090912.1	0.53266	8.5436e-29	postive
NME1	PVT1	0.500016	4.71623e-25	postive
B3GNT7	AC093010.2	0.604211	1.38086e-38	postive
CHST3	AC093010.2	0.579803	5.6649e-35	postive
PKD2	AC093010.2	0.552245	3.04587e-31	postive
MOCS1	U91328.1	0.501374	3.35693e-25	postive
KCTD20	U91328.1	0.570509	1.12383e-33	postive
GLT8D2	AL590617.2	0.504639	1.47219e-25	postive
CHST2	AL590617.2	0.540893	8.36043e-30	postive
ABCC1	AC060766.4	0.52154	1.78663e-27	postive
GLS	AC060766.4	0.507524	7.05304e-26	postive
GBGT1	AC060766.4	0.509516	4.22643e-26	postive
ORAI2	AC060766.4	0.52896	2.37924e-28	postive
MFSD10	AC060766.4	0.568414	2.17535e-33	postive
SLC4A3	AC060766.4	0.52273	1.29727e-27	postive
SLC9A1	AC060766.4	0.537323	2.30852e-29	postive
SLC22A4	AC104971.3	0.508918	4.93024e-26	postive
ATP13A3	PAXIP1-AS2	0.561984	1.60356e-32	postive
AHCYL2	PAXIP1-AS2	0.519326	3.22962e-27	postive
HLCS	PAXIP1-AS2	0.532571	8.75909e-29	postive
ACBD5	PAXIP1-AS2	0.509442	4.30811e-26	postive
PNPLA8	PAXIP1-AS2	0.501792	3.02187e-25	postive
B3GALNT2	PAXIP1-AS2	0.521534	1.78964e-27	postive
GALNT11	PAXIP1-AS2	0.576411	1.70443e-34	postive
MGAT2	PAXIP1-AS2	0.57367	4.11216e-34	postive
PIGO	PAXIP1-AS2	0.532729	8.3811e-29	postive
MAN1A2	PAXIP1-AS2	0.545086	2.49623e-30	postive
MAN2A2	PAXIP1-AS2	0.561733	1.73248e-32	postive
PIK3C2A	PAXIP1-AS2	0.623466	1.1527e-41	postive
PIK3CA	PAXIP1-AS2	0.555478	1.15877e-31	postive
PIK3CB	PAXIP1-AS2	0.503885	1.78226e-25	postive
PIK3R1	PAXIP1-AS2	0.505683	1.12879e-25	postive
PIK3R4	PAXIP1-AS2	0.592841	7.26852e-37	postive
SYNJ1	PAXIP1-AS2	0.599059	8.48549e-38	postive
CLCC1	PAXIP1-AS2	0.539334	1.30462e-29	postive
CLCN3	PAXIP1-AS2	0.542416	5.39973e-30	postive
KCTD18	PAXIP1-AS2	0.55104	4.3554e-31	postive
SLC12A6	PAXIP1-AS2	0.56964	1.47892e-33	postive
SLC24A1	PAXIP1-AS2	0.605853	7.6871e-39	postive
TRPM7	PAXIP1-AS2	0.546199	1.80597e-30	postive
IDH3A	PAXIP1-AS2	0.54725	1.32867e-30	postive
L2HGDH	PAXIP1-AS2	0.518717	3.79741e-27	postive
CEPT1	PAXIP1-AS2	0.515293	9.39042e-27	postive
ABHD2	PAXIP1-AS2	0.522313	1.45143e-27	postive
UEVLD	PAXIP1-AS2	0.502486	2.53753e-25	postive
MICAL3	PAXIP1-AS2	0.651177	1.71876e-46	postive
ADCY9	PAXIP1-AS2	0.50556	1.1649e-25	postive
PDE8A	PAXIP1-AS2	0.552972	2.45328e-31	postive
ATP8B1	PAXIP1-AS2	0.513041	1.69386e-26	postive
SLC25A40	PAXIP1-AS2	0.571802	7.46002e-34	postive
SLC25A46	PAXIP1-AS2	0.532415	9.14742e-29	postive
SLC35A5	PAXIP1-AS2	0.515303	9.36586e-27	postive
SLC4A4	PAXIP1-AS2	0.510627	3.17178e-26	postive
COX19	AL591895.1	0.504118	1.67988e-25	postive
ENTPD6	AL591895.1	0.504072	1.69986e-25	postive
MFSD10	AL591895.1	0.520451	2.39169e-27	postive
NDUFA11	SNHG25	0.55488	1.38646e-31	postive
NDUFA3	SNHG25	0.513326	1.57224e-26	postive
NDUFA7	SNHG25	0.516362	7.08663e-27	postive
NDUFB11	SNHG25	0.586083	7.12276e-36	postive
NDUFS6	SNHG25	0.600029	6.04236e-38	postive
COX6B1	SNHG25	0.550547	5.03922e-31	postive
DPM2	SNHG25	0.54268	5.00426e-30	postive
DPM3	SNHG25	0.562977	1.18137e-32	postive
NME1	SNHG25	0.53928	1.32465e-29	postive
NUDT1	SNHG25	0.597954	1.24691e-37	postive
ECHDC2	LINC02362	0.520789	2.18485e-27	postive
MOGAT2	LINC02362	0.52228	1.46454e-27	postive
RDH16	LINC02362	0.5493	7.28038e-31	postive
ECHDC2	AC012313.9	0.556806	7.76499e-32	postive
SLC27A5	AC012313.9	0.532706	8.43497e-29	postive
ATP2B1	SNHG14	0.546082	1.86827e-30	postive
ABHD3	SNHG14	0.509211	4.57215e-26	postive
INPP5K	AC040977.1	0.5437	3.72924e-30	postive
DGUOK	AC040977.1	0.519838	2.81769e-27	postive
DPM2	AC016405.3	0.596427	2.11838e-37	postive
DPM3	AC016405.3	0.595687	2.73561e-37	postive
MAN1B1	AC016405.3	0.508658	5.27165e-26	postive
AGPAT2	AC016405.3	0.554058	1.7741e-31	postive
MVD	AC016405.3	0.64537	1.94222e-45	postive
NT5C	AC016405.3	0.592155	9.18884e-37	postive
NUDT1	AC016405.3	0.598203	1.14364e-37	postive
MFSD3	AC016405.3	0.517676	5.00702e-27	postive
APRT	AC016405.3	0.511737	2.3784e-26	postive
UPP1	AC016405.3	0.540599	9.0938e-30	postive
SLC16A5	AC016405.3	0.552296	3.00039e-31	postive
ILVBL	AL355353.2	0.554323	1.63844e-31	postive
NDUFB10	AL355353.2	0.602759	2.31077e-38	postive
NDUFB7	AL355353.2	0.659739	4.36487e-48	postive
NDUFS6	AL355353.2	0.514083	1.29004e-26	postive
DPM3	AL355353.2	0.613611	4.61125e-40	postive
MVD	AL355353.2	0.508866	4.99761e-26	postive
NT5C	AL355353.2	0.518156	4.40837e-27	postive
NUDT1	AL355353.2	0.592748	7.50527e-37	postive
COX19	AC024075.2	0.517394	5.39517e-27	postive
PEMT	AC020558.2	0.521506	1.80304e-27	postive
NDUFB10	AC139530.1	0.510973	2.90033e-26	postive
NDUFS6	AC139530.1	0.510619	3.17822e-26	postive
DPM2	AC139530.1	0.558517	4.62603e-32	postive
DPM3	AC139530.1	0.542114	5.89003e-30	postive
MVD	AC139530.1	0.538096	1.85443e-29	postive
NAT9	AC139530.1	0.550158	5.65396e-31	postive
NT5C	AC139530.1	0.602576	2.46574e-38	postive
NUDT1	AC139530.1	0.581747	2.99639e-35	postive
ABCC10	AC127024.5	0.577439	1.22224e-34	postive
LBR	AC127024.5	0.527272	3.78004e-28	postive
COX19	AC127024.5	0.595944	2.50334e-37	postive
ADO	AC127024.5	0.532494	8.94778e-29	postive
ACBD6	AC127024.5	0.607903	3.68183e-39	postive
POFUT2	AC127024.5	0.500807	3.87007e-25	postive
PIGC	AC127024.5	0.593639	5.5325e-37	postive
IP6K2	AC127024.5	0.526414	4.77854e-28	postive
PIP4K2B	AC127024.5	0.515476	8.94816e-27	postive
PLCB3	AC127024.5	0.517582	5.13316e-27	postive
MFSD10	AC127024.5	0.547817	1.12541e-30	postive
SMPD4	AC127024.5	0.54085	8.46183e-30	postive
GGPS1	AC127024.5	0.506219	9.84726e-26	postive
SCD5	MAP4K3-DT	0.540986	8.13952e-30	postive
CHST4	MAP4K3-DT	0.50475	1.43117e-25	postive
PFKP	MAP4K3-DT	0.539954	1.09317e-29	postive
ISYNA1	MAP4K3-DT	0.548117	1.03084e-30	postive
ATP1A1	MAP4K3-DT	0.535743	3.60496e-29	postive
IAH1	MAP4K3-DT	0.508555	5.4132e-26	postive
SLC34A2	MAP4K3-DT	0.575626	2.19488e-34	postive
SLC9A7	MAP4K3-DT	0.578062	9.98816e-35	postive
ABCG2	AC008549.1	0.646289	1.32751e-45	postive
HIBADH	AC008549.1	0.613775	4.3411e-40	postive
CYP27A1	AC008549.1	0.502862	2.308e-25	postive
EBPL	AC008549.1	0.509225	4.55598e-26	postive
GPHN	AC008549.1	0.593446	5.9106e-37	postive
FMO3	AC008549.1	0.554057	1.77459e-31	postive
UGT1A3	AC008549.1	0.534217	5.53186e-29	postive
UGT1A4	AC008549.1	0.539995	1.08051e-29	postive
ACSL5	AC008549.1	0.595935	2.51096e-37	postive
ACSL6	AC008549.1	0.597542	1.43887e-37	postive
ACSS3	AC008549.1	0.677829	1.23309e-51	postive
MTHFD1	AC008549.1	0.574526	3.1264e-34	postive
GLUL	AC008549.1	0.72989	1.95052e-63	postive
GLT8D1	AC008549.1	0.55775	5.83793e-32	postive
ITPR2	AC008549.1	0.568057	2.43331e-33	postive
SLC13A3	AC008549.1	0.5944	4.26144e-37	postive
CRLS1	AC008549.1	0.538268	1.76607e-29	postive
ADH1B	AC008549.1	0.532314	9.40816e-29	postive
ADH6	AC008549.1	0.753816	7.82705e-70	postive
ALDH2	AC008549.1	0.515591	8.68235e-27	postive
NUDT6	AC008549.1	0.562177	1.51135e-32	postive
AMACR	AC008549.1	0.610536	1.41943e-39	postive
ALAD	AC008549.1	0.512088	2.17129e-26	postive
ALAS1	AC008549.1	0.564116	8.30823e-33	postive
ATP6V0E2	AC008549.1	0.556822	7.72899e-32	postive
AOX1	AC008549.1	0.69675	1.24747e-55	postive
DHRS4L1	AC008549.1	0.507045	7.97385e-26	postive
AQP9	AC008549.1	0.769886	1.47381e-74	postive
SLC16A11	AC008549.1	0.569844	1.38656e-33	postive
SLC1A2	AC008549.1	0.618952	6.34827e-41	postive
SLC5A6	AC008549.1	0.511733	2.38128e-26	postive
SLC6A13	AC008549.1	0.503203	2.11754e-25	postive
SLCO1B3	AC008549.1	0.610208	1.59935e-39	postive
RHBG	AC008549.1	0.687423	1.26894e-53	postive
STARD13	AC008549.1	0.510608	3.18752e-26	postive
CYP2E1	AC008549.1	0.557488	6.31894e-32	postive
CYP3A4	AC008549.1	0.687409	1.27783e-53	postive
HSD17B4	AC008549.1	0.620107	4.11351e-41	postive
HSDL2	AC008549.1	0.56908	1.76444e-33	postive
GRHPR	AC008549.1	0.538884	1.48297e-29	postive
SORD	AC008549.1	0.649376	3.66739e-46	postive
NDUFB7	AL118516.1	0.514079	1.29122e-26	postive
NDUFB1	AC011472.4	0.521937	1.60575e-27	postive
LIPE	AC011472.4	0.510713	3.10218e-26	postive
MTHFD1L	AC010761.1	0.515977	7.84332e-27	postive
DPM2	AC010761.1	0.511634	2.44301e-26	postive
PIGU	AC010761.1	0.514276	1.22635e-26	postive
PTGES2	AC010761.1	0.532938	7.9084e-29	postive
IP6K2	AC010761.1	0.512351	2.02726e-26	postive
PTDSS2	AC010761.1	0.535703	3.64544e-29	postive
NAT9	AC010761.1	0.555366	1.1984e-31	postive
ITPA	AC010761.1	0.524778	7.45739e-28	postive
NT5C	AC010761.1	0.506653	8.81348e-26	postive
NT5DC2	AC010761.1	0.524769	7.47497e-28	postive
ATIC	AC010761.1	0.559555	3.37275e-32	postive
DGUOK	AC010761.1	0.507156	7.75062e-26	postive
IMPDH2	AC010761.1	0.503681	1.87673e-25	postive
DTYMK	AC010761.1	0.523133	1.16384e-27	postive
SMPD2	AC010761.1	0.50305	2.20106e-25	postive
SPHK1	AC010761.1	0.5161	7.59226e-27	postive
NT5C2	AL391121.1	0.544644	2.83753e-30	postive
DGAT2	LINC02766	0.512975	1.72307e-26	postive
ALDOB	LINC02766	0.503586	1.92236e-25	postive
ME1	MSC-AS1	0.509436	4.31521e-26	postive
TXNRD1	MSC-AS1	0.523726	9.91555e-28	postive
PIGU	AC004816.1	0.564338	7.75768e-33	postive
MANBAL	AC004816.1	0.502929	2.2695e-25	postive
IP6K2	AC004816.1	0.521514	1.79891e-27	postive
ACYP1	AC004816.1	0.506296	9.65515e-26	postive
ITPA	AC004816.1	0.522571	1.35407e-27	postive
NME6	AC004816.1	0.508457	5.55176e-26	postive
NT5DC2	AC004816.1	0.551911	3.36436e-31	postive
ADSL	AC004816.1	0.598468	1.04287e-37	postive
ATIC	AC004816.1	0.515969	7.85975e-27	postive
IMPDH2	AC004816.1	0.536929	2.58017e-29	postive
DTYMK	AC004816.1	0.543366	4.10616e-30	postive
TK1	AC004816.1	0.502875	2.30034e-25	postive
TYMS	AC004816.1	0.5105	3.27819e-26	postive
PAPSS1	AC004816.1	0.538032	1.88832e-29	postive
EHHADH	LINC00261	0.53337	7.01066e-29	postive
DMGDH	LINC00261	0.504994	1.34526e-25	postive
GLYATL1	LINC00261	0.542636	5.06891e-30	postive
SLC2A2	LINC00261	0.526841	4.25245e-28	postive
MMAB	TRIM52-AS1	0.510678	3.13005e-26	postive
ACOT8	TRIM52-AS1	0.501757	3.04871e-25	postive
NDUFA11	TRIM52-AS1	0.536341	3.04638e-29	postive
NDUFA3	TRIM52-AS1	0.51243	1.98627e-26	postive
NDUFAF2	TRIM52-AS1	0.531448	1.19655e-28	postive
NDUFB10	TRIM52-AS1	0.514399	1.18756e-26	postive
NDUFB11	TRIM52-AS1	0.563533	9.95203e-33	postive
NDUFB9	TRIM52-AS1	0.573719	4.04766e-34	postive
NDUFS6	TRIM52-AS1	0.601416	3.71236e-38	postive
MCAT	TRIM52-AS1	0.527708	3.35462e-28	postive
DPM2	TRIM52-AS1	0.530729	1.46047e-28	postive
DPM3	TRIM52-AS1	0.564912	6.49177e-33	postive
PIGU	TRIM52-AS1	0.51316	1.64174e-26	postive
PTGES2	TRIM52-AS1	0.504101	1.68716e-25	postive
ITPA	TRIM52-AS1	0.57015	1.25878e-33	postive
NME1	TRIM52-AS1	0.611002	1.19812e-39	postive
NT5C	TRIM52-AS1	0.583738	1.55334e-35	postive
NUDT1	TRIM52-AS1	0.578706	8.10218e-35	postive
PGLS	TRIM52-AS1	0.500076	4.64658e-25	postive
IMPDH2	TRIM52-AS1	0.547802	1.13041e-30	postive
DTYMK	TRIM52-AS1	0.500363	4.32464e-25	postive
PRDX5	TRIM52-AS1	0.55623	9.24099e-32	postive
MPST	TRIM52-AS1	0.512085	2.17306e-26	postive
COX19	AC024060.2	0.598405	1.0658e-37	postive
ACBD6	AC024060.2	0.500339	4.35068e-25	postive
IP6K2	AC024060.2	0.503902	1.77427e-25	postive
ABAT	LINC02037	0.579401	6.46044e-35	postive
AACS	SBF2-AS1	0.572988	5.1127e-34	postive
ELOVL1	SBF2-AS1	0.510487	3.28918e-26	postive
ELOVL7	SBF2-AS1	0.579489	6.27754e-35	postive
GSTCD	SBF2-AS1	0.50403	1.71793e-25	postive
B3GNT3	SBF2-AS1	0.511238	2.70714e-26	postive
GALNT10	SBF2-AS1	0.513186	1.63103e-26	postive
MGAT5	SBF2-AS1	0.516912	6.12858e-27	postive
XYLT2	SBF2-AS1	0.535422	3.94606e-29	postive
PIGS	SBF2-AS1	0.544388	3.05579e-30	postive
PIGX	SBF2-AS1	0.588649	3.01394e-36	postive
CHST14	SBF2-AS1	0.574872	2.79791e-34	postive
GAL3ST1	SBF2-AS1	0.515362	9.22182e-27	postive
ALDOA	SBF2-AS1	0.522293	1.45933e-27	postive
PFKFB3	SBF2-AS1	0.501666	3.119e-25	postive
PFKP	SBF2-AS1	0.545887	1.97752e-30	postive
ATP1A1	SBF2-AS1	0.509153	4.64149e-26	postive
ITPR3	SBF2-AS1	0.531213	1.2773e-28	postive
SLC30A6	SBF2-AS1	0.523084	1.17936e-27	postive
SLC39A6	SBF2-AS1	0.535564	3.79112e-29	postive
NIPA1	SBF2-AS1	0.672099	1.74761e-50	postive
CS	SBF2-AS1	0.511586	2.47345e-26	postive
LPCAT4	SBF2-AS1	0.522283	1.4634e-27	postive
PLCD3	SBF2-AS1	0.530569	1.52644e-28	postive
CANT1	SBF2-AS1	0.521682	1.71989e-27	postive
RRM1	SBF2-AS1	0.532666	8.53029e-29	postive
IAH1	SBF2-AS1	0.617646	1.03446e-40	postive
MFSD10	SBF2-AS1	0.532283	9.48915e-29	postive
RPE	SBF2-AS1	0.517695	4.98085e-27	postive
ATP6V1E2	SBF2-AS1	0.502061	2.8241e-25	postive
SLC22A5	SBF2-AS1	0.511883	2.28992e-26	postive
SLC35B2	SBF2-AS1	0.524237	8.63553e-28	postive
SLC9A7	SBF2-AS1	0.515555	8.76525e-27	postive
SFXN3	SBF2-AS1	0.516433	6.95561e-27	postive
SGPP2	SBF2-AS1	0.530363	1.61601e-28	postive
ACOT4	AC005225.2	0.675295	4.01207e-51	postive
GNPDA1	AL139260.1	0.55761	6.09053e-32	postive
RENBP	AL139260.1	0.578244	9.41498e-35	postive
COX7A1	AL139260.1	0.639683	1.98328e-44	postive
DHDDS	AL139260.1	0.54252	5.24044e-30	postive
ST3GAL4	AL139260.1	0.540711	8.80533e-30	postive
GLB1L	AL139260.1	0.576555	1.62706e-34	postive
GNS	AL139260.1	0.516313	7.17862e-27	postive
HEXA	AL139260.1	0.549474	6.9184e-31	postive
PIK3R3	AL139260.1	0.525344	6.3951e-28	postive
NPC2	AL139260.1	0.558582	4.53525e-32	postive
LIPE	AL139260.1	0.627712	2.25808e-42	postive
SLC6A16	AC011450.1	0.677133	1.7071e-51	postive
LYPLA1	OTUD6B-AS1	0.524839	7.33452e-28	postive
PTDSS1	OTUD6B-AS1	0.543193	4.31629e-30	postive
ATP6V1C1	OTUD6B-AS1	0.589481	2.27609e-36	postive
ATP6V1H	OTUD6B-AS1	0.538387	1.70752e-29	postive
SLC25A32	OTUD6B-AS1	0.560177	2.78979e-32	postive
GMPS	C8orf49	0.501061	3.6304e-25	postive
DPM3	ST7-AS1	0.554108	1.74777e-31	postive
MVD	ST7-AS1	0.573242	4.71415e-34	postive
NUDT1	ST7-AS1	0.645426	1.89766e-45	postive
KCTD10	LINC00847	0.559422	3.51212e-32	postive
SLC9A1	LINC00847	0.506078	1.02085e-25	postive
COX19	SREBF2-AS1	0.526242	5.00786e-28	postive
POFUT2	SREBF2-AS1	0.513184	1.63183e-26	postive
PIGU	SREBF2-AS1	0.548583	8.98981e-31	postive
MANBAL	SREBF2-AS1	0.534767	4.74163e-29	postive
IP6K2	SREBF2-AS1	0.504029	1.71815e-25	postive
CLCN2	SREBF2-AS1	0.504425	1.55434e-25	postive
NT5DC2	SREBF2-AS1	0.516707	6.46897e-27	postive
ADSL	SREBF2-AS1	0.598023	1.21765e-37	postive
ABCC5	LINC00294	0.530447	1.57906e-28	postive
ATP13A2	LINC00294	0.500257	4.4413e-25	postive
ADPGK	LINC00294	0.610746	1.31498e-39	postive
EXT2	LINC00294	0.543459	3.99763e-30	postive
ATP7A	LINC00294	0.555909	1.01776e-31	postive
TTYH3	LINC00294	0.508528	5.4517e-26	postive
DGKZ	LINC00294	0.524166	8.80263e-28	postive
GPD2	LINC00294	0.531003	1.35391e-28	postive
PGS1	LINC00294	0.579723	5.81536e-35	postive
DCXR	AC023509.3	0.502981	2.2394e-25	postive
GLUL	AC120042.1	0.500477	4.20325e-25	postive
ADH6	AC120042.1	0.508964	4.87331e-26	postive
AOX1	AC120042.1	0.500876	3.80284e-25	postive
AQP9	AC120042.1	0.535455	3.90885e-29	postive
RHBG	AC120042.1	0.58989	1.9825e-36	postive
CYP3A4	AC120042.1	0.530853	1.41134e-28	postive
GRHPR	AC120042.1	0.512379	2.01268e-26	postive
SORD	AC120042.1	0.502391	2.59904e-25	postive
DBT	AL450326.1	0.546108	1.85424e-30	postive
THTPA	AL450326.1	0.519858	2.80225e-27	postive
MGAT2	AL450326.1	0.529559	2.01751e-28	postive
PIK3R4	AL450326.1	0.578534	8.56616e-35	postive
KCTD18	AL450326.1	0.535866	3.48188e-29	postive
CEPT1	AL450326.1	0.54233	5.53454e-30	postive
FRRS1	AL450326.1	0.550567	5.00953e-31	postive
MICAL3	AL450326.1	0.547033	1.41584e-30	postive
SLC35A5	AL450326.1	0.522955	1.22106e-27	postive
PNPO	AL450326.1	0.506444	9.29703e-26	postive
SCNN1D	LINC01786	0.83091	9.59624e-97	postive
GLS	AC104083.1	0.501198	3.50849e-25	postive
SULF1	AC104083.1	0.502465	2.5508e-25	postive
INPP4A	AC104083.1	0.507299	7.47143e-26	postive
GABRD	AC104083.1	0.521471	1.82021e-27	postive
KCTD12	AC104083.1	0.539397	1.28136e-29	postive
HEPH	AC104083.1	0.507202	7.66037e-26	postive
PKD2	AC104083.1	0.552904	2.50396e-31	postive
MSRB3	AC104083.1	0.52363	1.01756e-27	postive
ENTPD1	AC104083.1	0.651561	1.46144e-46	postive
DPYSL3	AC104083.1	0.502187	2.73609e-25	postive
ADCY3	AC104083.1	0.50666	8.79861e-26	postive
ADCY4	AC104083.1	0.529048	2.32229e-28	postive
ACYP2	AL121655.1	0.518858	3.65775e-27	postive
NDUFA2	ZSCAN16-AS1	0.585636	8.26901e-36	postive
NDUFA3	ZSCAN16-AS1	0.624178	8.78622e-42	postive
NDUFAB1	ZSCAN16-AS1	0.509193	4.59423e-26	postive
NDUFB1	ZSCAN16-AS1	0.614643	3.15304e-40	postive
NDUFB10	ZSCAN16-AS1	0.586801	5.60324e-36	postive
NDUFB11	ZSCAN16-AS1	0.62891	1.41932e-42	postive
NDUFB8	ZSCAN16-AS1	0.564586	7.18347e-33	postive
NDUFC2	ZSCAN16-AS1	0.578034	1.00796e-34	postive
NDUFS6	ZSCAN16-AS1	0.515407	9.11323e-27	postive
UQCRQ	ZSCAN16-AS1	0.532994	7.78511e-29	postive
COX5B	ZSCAN16-AS1	0.546036	1.89364e-30	postive
ETFB	ZSCAN16-AS1	0.583537	1.65992e-35	postive
PMVK	ZSCAN16-AS1	0.508894	4.96096e-26	postive
COX7B2	AC016710.2	0.618197	8.4201e-41	postive
FAAH	LINC01144	0.554394	1.604e-31	postive
NDUFA11	AC015912.3	0.526708	4.41042e-28	postive
NDUFA13	AC015912.3	0.6101	1.663e-39	postive
NDUFA7	AC015912.3	0.565737	5.02442e-33	postive
NDUFB9	AC015912.3	0.517936	4.67334e-27	postive
NDUFS6	AC015912.3	0.62077	3.20342e-41	postive
DPM2	AC015912.3	0.687956	9.7905e-54	postive
DPM3	AC015912.3	0.734015	1.72522e-64	postive
PTGES2	AC015912.3	0.585991	7.34532e-36	postive
MVD	AC015912.3	0.648501	5.28912e-46	postive
NME1	AC015912.3	0.565383	5.60877e-33	postive
NT5C	AC015912.3	0.700858	1.53804e-56	postive
NUDT1	AC015912.3	0.771195	5.84301e-75	postive
APRT	AC015912.3	0.506283	9.68761e-26	postive
UPP1	AC015912.3	0.610724	1.32587e-39	postive
SPHK1	AC015912.3	0.566797	3.6103e-33	postive
UPP2	UPP2-IT1	0.727614	7.29226e-63	postive
UQCRB	TMEM161B-AS1	0.504368	1.57689e-25	postive
COX7C	TMEM161B-AS1	0.605755	7.96043e-39	postive
LPCAT2	SERTAD4-AS1	0.551125	4.24727e-31	postive
ABCG2	AC008966.1	0.584297	1.29059e-35	postive
HIBADH	AC008966.1	0.553049	2.3974e-31	postive
GPHN	AC008966.1	0.502429	2.57398e-25	postive
MOCS2	AC008966.1	0.556295	9.06038e-32	postive
FMO4	AC008966.1	0.535476	3.88608e-29	postive
UGT1A3	AC008966.1	0.548714	8.65046e-31	postive
GLUL	AC008966.1	0.532847	8.11094e-29	postive
UST	AC008966.1	0.541069	7.94882e-30	postive
MME	AC008966.1	0.588374	3.30598e-36	postive
SLC40A1	AC008966.1	0.507535	7.03429e-26	postive
ABHD1	AC008966.1	0.521015	2.05677e-27	postive
ADH6	AC008966.1	0.507551	7.00536e-26	postive
NUDT6	AC008966.1	0.608008	3.54606e-39	postive
MCEE	AC008966.1	0.556001	9.89997e-32	postive
AOX1	AC008966.1	0.534432	5.20941e-29	postive
CRYZ	AC008966.1	0.535573	3.78202e-29	postive
CYP3A4	AC008966.1	0.505583	1.158e-25	postive
HSD11B1	AC008966.1	0.547012	1.42431e-30	postive
HSD17B4	AC008966.1	0.506877	8.32387e-26	postive
SORD	AC008966.1	0.555497	1.15198e-31	postive
NAT9	EPB41L4A-AS1	0.501804	3.01282e-25	postive
IMPDH2	EPB41L4A-AS1	0.559628	3.2986e-32	postive
ABCF2	AL031985.3	0.513233	1.61095e-26	postive
ELOVL1	AL031985.3	0.544756	2.74666e-30	postive
DDOST	AL031985.3	0.537729	2.05816e-29	postive
EXTL2	AL031985.3	0.508641	5.29505e-26	postive
PGS1	AL031985.3	0.504724	1.44053e-25	postive
NME7	AL031985.3	0.561572	1.82022e-32	postive
GLTP	AL031985.3	0.519541	3.05001e-27	postive
RPIA	AL031985.3	0.535617	3.73505e-29	postive
AMD1	AL031985.3	0.525361	6.36596e-28	postive
STARD3NL	AL031985.3	0.522637	1.33015e-27	postive
CA14	AP000593.3	0.507086	7.89076e-26	postive
ABCC10	AC010326.3	0.580953	3.88867e-35	postive
COX19	AC010326.3	0.537745	2.04839e-29	postive
POFUT2	AC010326.3	0.642346	6.7217e-45	postive
MBOAT7	AC010326.3	0.548693	8.70467e-31	postive
PDE7A	AC010326.3	0.509218	4.56383e-26	postive
PDE9A	AC010326.3	0.533888	6.06511e-29	postive
FUCA1	AC023157.2	0.501656	3.12715e-25	postive
LBR	AC125257.1	0.500242	4.45805e-25	postive
XYLT2	AC125257.1	0.60838	3.09988e-39	postive
PIGC	AC125257.1	0.514508	1.15397e-26	postive
PIGW	AC125257.1	0.531235	1.26946e-28	postive
PIP4K2B	AC125257.1	0.689238	5.23303e-54	postive
PIP5K1A	AC125257.1	0.510349	3.40866e-26	postive
PGS1	AC125257.1	0.549891	6.11692e-31	postive
ENOPH1	AC125257.1	0.562158	1.5204e-32	postive
CNP	AC125257.1	0.501115	3.58211e-25	postive
SMPD4	AC125257.1	0.536298	3.08332e-29	postive
RRM2B	UBR5-AS1	0.520816	2.16908e-27	postive
ATP6V1C1	UBR5-AS1	0.61529	2.48249e-40	postive
SLC25A32	UBR5-AS1	0.582412	2.40735e-35	postive
HIBADH	AC078993.1	0.543587	3.85283e-30	postive
GPHN	AC078993.1	0.607871	3.72428e-39	postive
AADAC	AC078993.1	0.527407	3.64321e-28	postive
UGT1A4	AC078993.1	0.536128	3.23445e-29	postive
GLUL	AC078993.1	0.562013	1.58959e-32	postive
MME	AC078993.1	0.619831	4.56366e-41	postive
ITPR2	AC078993.1	0.534336	5.35051e-29	postive
AOX1	AC078993.1	0.562596	1.32845e-32	postive
FOXRED2	AC078993.1	0.506363	9.49205e-26	postive
AQP9	AC078993.1	0.610181	1.6153e-39	postive
CYP3A4	AC078993.1	0.573697	4.07727e-34	postive
HSD17B4	AC078993.1	0.505434	1.20277e-25	postive
SORD	AC078993.1	0.504494	1.52714e-25	postive
SULT1B1	AC078993.1	0.578241	9.42309e-35	postive
SULT4A1	AC078993.1	0.507024	8.01736e-26	postive
MAN2C1	AC090589.3	0.542861	4.75088e-30	postive
LPIN3	AC090589.3	0.536314	3.06919e-29	postive
PIGC	AC083799.1	0.522355	1.43505e-27	postive
MFSD10	AC027796.4	0.523098	1.17495e-27	postive
PDE7B	AC027796.4	0.532108	9.96249e-29	postive
SLC4A3	AC027796.4	0.61263	6.6104e-40	postive
LGSN	LINC02041	0.551841	3.43483e-31	postive
B3GNT3	LINC02041	0.538542	1.63426e-29	postive
PIGS	LINC02041	0.533646	6.48985e-29	postive
DUOX2	LINC02041	0.578023	1.01139e-34	postive
STS	LINC02041	0.532031	1.01784e-28	postive
KCNQ1	CRIM1-DT	0.537275	2.33993e-29	postive
CA11	CRIM1-DT	0.574715	2.94213e-34	postive
SULT2B1	CRIM1-DT	0.563555	9.88442e-33	postive
ABCC1	AC020916.1	0.534936	4.52285e-29	postive
GSTM4	AC020916.1	0.511086	2.81599e-26	postive
GBGT1	AC020916.1	0.502033	2.84431e-25	postive
CSGALNACT1	AC020916.1	0.600172	5.74688e-38	postive
KCTD13	AC020916.1	0.516554	6.73622e-27	postive
LPCAT4	AC020916.1	0.517284	5.55405e-27	postive
MFSD10	AC020916.1	0.610022	1.71125e-39	postive
PDE4A	AC020916.1	0.619863	4.50969e-41	postive
PDE7A	AC020916.1	0.523798	9.72297e-28	postive
PDE7B	AC020916.1	0.60141	3.72027e-38	postive
SLC4A3	AC020916.1	0.708229	3.28418e-58	postive
ACBD4	AC012640.4	0.505043	1.3284e-25	postive
DHRS4L1	AC012640.4	0.566185	4.36946e-33	postive
SLC27A5	AC012640.4	0.502831	2.3263e-25	postive
SLC13A3	LINC00886	0.552653	2.69816e-31	postive
ALDH3A1	LINC00886	0.62396	9.54943e-42	postive
CYP1A1	LINC00886	0.724702	3.86704e-62	postive
CYP1A2	LINC00886	0.660282	3.44451e-48	postive
CYP1B1	LINC00886	0.785311	1.80316e-79	postive
CYP2C19	LINC00886	0.526714	4.4029e-28	postive
KCTD18	USP46-AS1	0.539432	1.26864e-29	postive
AASDH	USP46-AS1	0.532741	8.35424e-29	postive
SLC35A5	USP46-AS1	0.539237	1.34109e-29	postive
COX19	SNHG7	0.517405	5.37939e-27	postive
DPM2	SNHG7	0.518804	3.71084e-27	postive
PIGU	SNHG7	0.52738	3.67015e-28	postive
MAN1B1	SNHG7	0.514149	1.26795e-26	postive
MANBAL	SNHG7	0.530607	1.51039e-28	postive
PTGES2	SNHG7	0.548479	9.26928e-31	postive
AGPAT2	SNHG7	0.652158	1.13537e-46	postive
PTDSS2	SNHG7	0.557428	6.43469e-32	postive
NAT14	SNHG7	0.586735	5.73004e-36	postive
NAT9	SNHG7	0.552305	2.99203e-31	postive
ITPA	SNHG7	0.567446	2.94691e-33	postive
NME6	SNHG7	0.531059	1.33311e-28	postive
IMPDH2	SNHG7	0.576097	1.88612e-34	postive
PDE9A	SNHG7	0.511132	2.78321e-26	postive
DHRS4L2	AC010894.2	0.544435	3.0149e-30	postive
ABCC1	PRKAR1B-AS2	0.521842	1.64726e-27	postive
ELOVL7	PRKAR1B-AS2	0.641845	8.24754e-45	postive
SCD5	PRKAR1B-AS2	0.574155	3.5208e-34	postive
B4GALNT4	PRKAR1B-AS2	0.537447	2.2289e-29	postive
B4GALT5	PRKAR1B-AS2	0.591563	1.12388e-36	postive
GALNT10	PRKAR1B-AS2	0.539356	1.2964e-29	postive
GCNT4	PRKAR1B-AS2	0.537976	1.91855e-29	postive
MGAT5	PRKAR1B-AS2	0.661427	2.0859e-48	postive
CHST14	PRKAR1B-AS2	0.515302	9.36852e-27	postive
CHST4	PRKAR1B-AS2	0.602664	2.38978e-38	postive
CHST9	PRKAR1B-AS2	0.638057	3.82024e-44	postive
CSGALNACT1	PRKAR1B-AS2	0.659211	5.49383e-48	postive
GAL3ST1	PRKAR1B-AS2	0.539274	1.32688e-29	postive
HKDC1	PRKAR1B-AS2	0.524376	8.31645e-28	postive
PFKFB3	PRKAR1B-AS2	0.656833	1.53902e-47	postive
PFKP	PRKAR1B-AS2	0.707378	5.152e-58	postive
ISYNA1	PRKAR1B-AS2	0.648759	4.74759e-46	postive
ATP1A1	PRKAR1B-AS2	0.635967	8.82187e-44	postive
ITPR3	PRKAR1B-AS2	0.522561	1.35788e-27	postive
KCNK5	PRKAR1B-AS2	0.596888	1.80592e-37	postive
KCTD11	PRKAR1B-AS2	0.531445	1.19773e-28	postive
SLC39A6	PRKAR1B-AS2	0.530897	1.3942e-28	postive
NIPA1	PRKAR1B-AS2	0.623402	1.18131e-41	postive
ORAI2	PRKAR1B-AS2	0.503485	1.97207e-25	postive
PKD2	PRKAR1B-AS2	0.515787	8.24666e-27	postive
CS	PRKAR1B-AS2	0.505477	1.18954e-25	postive
LPCAT4	PRKAR1B-AS2	0.641429	9.77143e-45	postive
PLCD3	PRKAR1B-AS2	0.661865	1.72051e-48	postive
ABHD11	PRKAR1B-AS2	0.528315	2.84084e-28	postive
MFSD10	PRKAR1B-AS2	0.719939	5.65359e-61	postive
SLC44A2	PRKAR1B-AS2	0.59714	1.65454e-37	postive
SLC4A11	PRKAR1B-AS2	0.555484	1.15664e-31	postive
SLC4A3	PRKAR1B-AS2	0.696131	1.70455e-55	postive
SLC9A7	PRKAR1B-AS2	0.629449	1.15087e-42	postive
SFXN3	PRKAR1B-AS2	0.603798	1.59906e-38	postive
SGPP2	PRKAR1B-AS2	0.612631	6.60684e-40	postive
DSEL	PRKAR1B-AS2	0.503339	2.04605e-25	postive
SLC15A3	USP30-AS1	0.536676	2.77158e-29	postive
PIGU	SNHG11	0.529003	2.35123e-28	postive
MANBAL	SNHG11	0.507747	6.66239e-26	postive
PDE9A	SNHG11	0.569267	1.66323e-33	postive
COX11	SNHG16	0.508835	5.03773e-26	postive
NAT9	SNHG16	0.522064	1.55219e-27	postive
CANT1	SNHG16	0.511697	2.40331e-26	postive
B3GNTL1	MIR4435-2HG	0.513046	1.69134e-26	postive
DPM2	MIR4435-2HG	0.523018	1.2005e-27	postive
ITPA	MIR4435-2HG	0.515753	8.31925e-27	postive
NME1	MIR4435-2HG	0.550222	5.54849e-31	postive
NT5C	MIR4435-2HG	0.563772	9.24384e-33	postive
NUDT1	MIR4435-2HG	0.576905	1.453e-34	postive
MFSD5	MIR4435-2HG	0.538712	1.55724e-29	postive
TALDO1	MIR4435-2HG	0.511288	2.67279e-26	postive
ATIC	MIR4435-2HG	0.519526	3.06182e-27	postive
DGUOK	MIR4435-2HG	0.559199	3.75894e-32	postive
GUK1	MIR4435-2HG	0.510269	3.47947e-26	postive
UPP1	MIR4435-2HG	0.523276	1.11984e-27	postive
MMAB	AP004609.5	0.541806	6.43379e-30	postive
NDUFA11	AP004609.5	0.525403	6.29375e-28	postive
NDUFA3	AP004609.5	0.533922	6.00819e-29	postive
NDUFB1	AP004609.5	0.52408	9.00993e-28	postive
NDUFB10	AP004609.5	0.554637	1.49163e-31	postive
NDUFB11	AP004609.5	0.562886	1.21517e-32	postive
NDUFC2	AP004609.5	0.54311	4.42076e-30	postive
ETFB	AP004609.5	0.536914	2.59145e-29	postive
HKDC1	AP003171.1	0.59244	8.33589e-37	postive
NDUFA4L2	AC079305.2	0.52135	1.88006e-27	postive
BCHE	AC079305.2	0.837338	1.35391e-99	postive
MOCS3	CTBP1-DT	0.54096	8.2002e-30	postive
GSTCD	CTBP1-DT	0.523675	1.00519e-27	postive
XYLT2	CTBP1-DT	0.516395	7.02465e-27	postive
PIGG	CTBP1-DT	0.689451	4.71455e-54	postive
PIP4K2B	CTBP1-DT	0.597879	1.27985e-37	postive
KCTD18	CTBP1-DT	0.541904	6.25563e-30	postive
KCTD20	CTBP1-DT	0.50193	2.91916e-25	postive
KCTD7	CTBP1-DT	0.53511	4.30733e-29	postive
SLC30A6	CTBP1-DT	0.526151	5.13462e-28	postive
SLC30A9	CTBP1-DT	0.589756	2.07403e-36	postive
NIPA1	CTBP1-DT	0.512932	1.74249e-26	postive
CS	CTBP1-DT	0.516575	6.69969e-27	postive
DGKQ	CTBP1-DT	0.530226	1.67812e-28	postive
DCK	CTBP1-DT	0.54216	5.81233e-30	postive
UEVLD	CTBP1-DT	0.51553	8.82387e-27	postive
ADCY6	CTBP1-DT	0.56758	2.82587e-33	postive
SLC35E1	CTBP1-DT	0.501733	3.06684e-25	postive
SPNS1	CTBP1-DT	0.503808	1.8171e-25	postive
SMPD4	CTBP1-DT	0.562502	1.36779e-32	postive
SPTLC1	CTBP1-DT	0.501143	3.55692e-25	postive
GSTM4	AC111000.4	0.606942	5.20364e-39	postive
CSGALNACT1	AC111000.4	0.594519	4.08967e-37	postive
PDE7B	AC111000.4	0.729144	3.00935e-63	postive
SLC4A3	AC111000.4	0.649188	3.9675e-46	postive
CYP26B1	AC111000.4	0.54074	8.73247e-30	postive
ADI1	AC114810.1	0.643478	4.22946e-45	postive
GABRE	SH3BP5-AS1	0.554613	1.50236e-31	postive
SCN8A	SH3BP5-AS1	0.524055	9.07085e-28	postive
CYP2D6	AC254562.2	0.750683	5.92384e-69	postive
MAN2C1	AL135999.1	0.523643	1.01398e-27	postive
G6PC3	AC048341.2	0.50921	4.57376e-26	postive
FAR1	AC048341.2	0.506454	9.27484e-26	postive
GBGT1	AC048341.2	0.512803	1.80235e-26	postive
CHST12	AC048341.2	0.512954	1.73255e-26	postive
KCTD10	AC048341.2	0.514187	1.25512e-26	postive
ME3	AC048341.2	0.525965	5.40085e-28	postive
LPCAT4	AC048341.2	0.569508	1.54166e-33	postive
PLCB3	AC048341.2	0.509899	3.82908e-26	postive
ACYP1	AC048341.2	0.573962	3.74496e-34	postive
ALDH3B1	AC048341.2	0.507442	7.20406e-26	postive
MFSD10	AC048341.2	0.527627	3.42987e-28	postive
DGUOK	AC048341.2	0.52658	4.56709e-28	postive
MICAL1	AC048341.2	0.524713	7.59101e-28	postive
PDE4A	AC048341.2	0.521073	2.02506e-27	postive
PDE7A	AC048341.2	0.537383	2.2695e-29	postive
SLC4A3	AC048341.2	0.579261	6.76045e-35	postive
SLC9A1	AC048341.2	0.532544	8.82551e-29	postive
MAN2C1	AL132989.1	0.542557	5.18445e-30	postive
PIK3C2A	AL132989.1	0.506159	9.99961e-26	postive
MAT2A	AL132989.1	0.505176	1.28445e-25	postive
SPTLC1	AL132989.1	0.507954	6.31731e-26	postive
XYLT2	AC073508.3	0.520962	2.08626e-27	postive
PIP4K2B	AC073508.3	0.580154	5.05153e-35	postive
PISD	AL117379.1	0.505194	1.27852e-25	postive
MFSD10	AL117379.1	0.606168	6.86681e-39	postive
DGUOK	AL117379.1	0.514806	1.06712e-26	postive
SLC4A3	AL117379.1	0.502822	2.33155e-25	postive
ILVBL	AC010331.1	0.526883	4.20461e-28	postive
NDUFB7	AC010331.1	0.610963	1.21505e-39	postive
KCNH2	KC877982.1	0.863763	8.93977e-113	postive
SLC13A2	KC877982.1	0.534644	4.90788e-29	postive
TTYH1	KC877982.1	0.697111	1.03912e-55	postive
COX10	AC005696.1	0.534838	4.64915e-29	postive
SCD5	AC005696.1	0.580916	3.93604e-35	postive
MGAT5	AC005696.1	0.514588	1.12998e-26	postive
CHST4	AC005696.1	0.615768	2.07917e-40	postive
PFKFB3	AC005696.1	0.501083	3.61096e-25	postive
PFKM	AC005696.1	0.519446	3.12825e-27	postive
PFKP	AC005696.1	0.609245	2.26754e-39	postive
ISYNA1	AC005696.1	0.565799	4.92782e-33	postive
KCTD11	AC005696.1	0.538355	1.72307e-29	postive
CS	AC005696.1	0.575328	2.4164e-34	postive
PLCD3	AC005696.1	0.515976	7.84444e-27	postive
SLC34A2	AC005696.1	0.595018	3.44559e-37	postive
STARD7	AC005696.1	0.500977	3.70849e-25	postive
SULT2B1	AC005696.1	0.508683	5.23784e-26	postive
GLYAT	LINC01780	0.511507	2.525e-26	postive
NDUFA11	SNHG9	0.607503	4.25224e-39	postive
NDUFA13	SNHG9	0.595068	3.38576e-37	postive
NDUFA3	SNHG9	0.687594	1.16803e-53	postive
NDUFA7	SNHG9	0.555375	1.19531e-31	postive
NDUFB1	SNHG9	0.536915	2.59091e-29	postive
NDUFB10	SNHG9	0.688856	6.31055e-54	postive
NDUFB8	SNHG9	0.504676	1.45815e-25	postive
NDUFB9	SNHG9	0.56495	6.41695e-33	postive
NDUFS5	SNHG9	0.555054	1.31623e-31	postive
NDUFS6	SNHG9	0.604739	1.14389e-38	postive
NDUFV2	SNHG9	0.505013	1.33884e-25	postive
UQCRB	SNHG9	0.521923	1.61217e-27	postive
COX4I1	SNHG9	0.601879	3.15291e-38	postive
COX5B	SNHG9	0.558495	4.65596e-32	postive
COX6B1	SNHG9	0.572994	5.10296e-34	postive
COX6C	SNHG9	0.547658	1.17908e-30	postive
ETFB	SNHG9	0.545848	2.00028e-30	postive
MCAT	SNHG9	0.51695	6.06748e-27	postive
DPM2	SNHG9	0.573544	4.28159e-34	postive
DPM3	SNHG9	0.675843	3.11192e-51	postive
PTGES2	SNHG9	0.513806	1.3869e-26	postive
NME1	SNHG9	0.528149	2.97285e-28	postive
NME3	SNHG9	0.613015	5.73821e-40	postive
NUDT1	SNHG9	0.521213	1.95045e-27	postive
APRT	SNHG9	0.500308	4.38427e-25	postive
KCTD18	TMEM9B-AS1	0.50972	4.01036e-26	postive
PDE9A	LINC01671	0.509992	3.73773e-26	postive
DPM3	LINC01186	0.512568	1.91596e-26	postive
G6PC3	AGAP2-AS1	0.703301	4.35449e-57	postive
GYS1	AGAP2-AS1	0.592422	8.38717e-37	postive
COX7A1	AGAP2-AS1	0.738941	8.98068e-66	postive
GSTP1	AGAP2-AS1	0.637987	3.92902e-44	postive
GBGT1	AGAP2-AS1	0.694374	4.11682e-55	postive
ST3GAL4	AGAP2-AS1	0.506371	9.47328e-26	postive
GLB1L	AGAP2-AS1	0.52781	3.26282e-28	postive
CHST12	AGAP2-AS1	0.555057	1.31501e-31	postive
ALDOA	AGAP2-AS1	0.501478	3.2701e-25	postive
HS3ST2	AGAP2-AS1	0.562777	1.25658e-32	postive
INPP5K	AGAP2-AS1	0.60354	1.7522e-38	postive
ITPKB	AGAP2-AS1	0.622668	1.56206e-41	postive
PIK3R3	AGAP2-AS1	0.583403	1.73568e-35	postive
PIP5K1C	AGAP2-AS1	0.606655	5.76682e-39	postive
KCNE4	AGAP2-AS1	0.561295	1.98134e-32	postive
KCTD1	AGAP2-AS1	0.573267	4.67757e-34	postive
KCTD10	AGAP2-AS1	0.510206	3.53688e-26	postive
HEPH	AGAP2-AS1	0.609298	2.22472e-39	postive
ME3	AGAP2-AS1	0.645807	1.62095e-45	postive
PLCD3	AGAP2-AS1	0.642287	6.88517e-45	postive
GGT5	AGAP2-AS1	0.65068	2.12002e-46	postive
MICAL1	AGAP2-AS1	0.501654	3.12884e-25	postive
ADCY3	AGAP2-AS1	0.719417	7.56334e-61	postive
SLC27A1	AGAP2-AS1	0.657127	1.35548e-47	postive
SLC4A3	AGAP2-AS1	0.561565	1.82415e-32	postive
SLC7A8	AGAP2-AS1	0.50135	3.37676e-25	postive
SLC9A1	AGAP2-AS1	0.726018	1.82477e-62	postive
NPC2	AGAP2-AS1	0.501884	2.95285e-25	postive
ACER3	AGAP2-AS1	0.551682	3.60073e-31	postive
ASAH1	AGAP2-AS1	0.5433	4.18487e-30	postive
HSD11B1L	AGAP2-AS1	0.609776	1.87073e-39	postive
LIPE	AGAP2-AS1	0.672129	1.72341e-50	postive
ALG9	AL355096.1	0.662689	1.19733e-48	postive
FMO3	AC022101.1	0.503186	2.12651e-25	postive
ACSS3	AC022101.1	0.580992	3.839e-35	postive
ADH6	AC022101.1	0.520896	2.12316e-27	postive
NUDT6	AC022101.1	0.53383	6.16521e-29	postive
ALAS1	AC022101.1	0.517934	4.67607e-27	postive
AOX1	AC022101.1	0.555999	9.90627e-32	postive
AQP9	AC022101.1	0.556599	8.26661e-32	postive
CYP3A4	AC022101.1	0.502746	2.37627e-25	postive
HSD17B4	AC022101.1	0.598875	9.04699e-38	postive
SORD	AC022101.1	0.540206	1.01738e-29	postive
COX19	AC092171.2	0.508957	4.88106e-26	postive
DAGLB	AC092171.2	0.539644	1.19427e-29	postive
ABCC5	AC073611.1	0.508594	5.35995e-26	postive
NANS	AC073611.1	0.512406	1.99839e-26	postive
ST6GALNAC4	AC073611.1	0.544923	2.61696e-30	postive
DPM2	AC073611.1	0.50153	3.22779e-25	postive
GLA	AC073611.1	0.547029	1.41743e-30	postive
ATP1B3	AC073611.1	0.561671	1.76577e-32	postive
PTDSS2	AC073611.1	0.528324	2.83339e-28	postive
ITPA	AC073611.1	0.502375	2.60967e-25	postive
MFSD5	AC073611.1	0.517524	5.21233e-27	postive
SMS	AC073611.1	0.503383	2.02352e-25	postive
SRM	AC073611.1	0.550638	4.90575e-31	postive
IMPDH1	AC073611.1	0.502752	2.37311e-25	postive
MICAL1	AC073611.1	0.520185	2.56824e-27	postive
NAGK	HLA-DQB1-AS1	0.549197	7.50637e-31	postive
INPP5D	HLA-DQB1-AS1	0.52497	7.07967e-28	postive
PIK3CD	HLA-DQB1-AS1	0.542637	5.06621e-30	postive
PIK3R5	HLA-DQB1-AS1	0.567376	3.01213e-33	postive
PLCB2	HLA-DQB1-AS1	0.607579	4.13858e-39	postive
TAP1	HLA-DQB1-AS1	0.531359	1.2267e-28	postive
TAP2	HLA-DQB1-AS1	0.56957	1.51169e-33	postive
HVCN1	HLA-DQB1-AS1	0.521345	1.8828e-27	postive
SLC15A3	HLA-DQB1-AS1	0.513777	1.3974e-26	postive
SLC9A9	HLA-DQB1-AS1	0.508379	5.66379e-26	postive
CERKL	HLA-DQB1-AS1	0.552204	3.08341e-31	postive
PISD	AC015813.1	0.51037	3.38964e-26	postive
MMAB	MHENCR	0.5201	2.62686e-27	postive
DPM2	MHENCR	0.514078	1.29154e-26	postive
MVD	MHENCR	0.509582	4.15485e-26	postive
ITPA	MHENCR	0.524025	9.14444e-28	postive
SLC16A9	UCA1	0.577527	1.18798e-34	postive
SFXN3	UCA1	0.635078	1.25645e-43	postive
DSEL	UCA1	0.694729	3.44756e-55	postive
ACSL5	LINC02637	0.500442	4.23983e-25	postive
GLUD1	LINC02637	0.520299	2.49092e-27	postive
GLUL	LINC02637	0.551563	3.73036e-31	postive
MINPP1	LINC02637	0.520448	2.39387e-27	postive
CRLS1	LINC02637	0.560105	2.85212e-32	postive
GPAM	LINC02637	0.504214	1.63981e-25	postive
ADH6	LINC02637	0.53949	1.24803e-29	postive
AMACR	LINC02637	0.548412	9.4539e-31	postive
AQP9	LINC02637	0.53589	3.45926e-29	postive
SLC16A11	LINC02637	0.50489	1.38114e-25	postive
RHBG	LINC02637	0.522424	1.40873e-27	postive
COX19	ZNF529-AS1	0.521397	1.85627e-27	postive
PIGU	ZNF529-AS1	0.544344	3.09551e-30	postive
CHST12	ZNF529-AS1	0.543729	3.69822e-30	postive
PTGES2	ZNF529-AS1	0.505684	1.12848e-25	postive
CLIC1	ZNF529-AS1	0.511364	2.62075e-26	postive
PTDSS2	ZNF529-AS1	0.594808	3.70303e-37	postive
ATIC	ZNF529-AS1	0.512781	1.81237e-26	postive
APRT	AC008035.1	0.520404	2.42224e-27	postive
DPM3	LINC00896	0.543344	4.13219e-30	postive
NUDT1	LINC00896	0.51335	1.56253e-26	postive
ELOVL7	NNT-AS1	0.560042	2.90723e-32	postive
MGAT5	NNT-AS1	0.533879	6.08043e-29	postive
PIGX	NNT-AS1	0.516302	7.19936e-27	postive
PFKFB3	NNT-AS1	0.51017	3.57045e-26	postive
PFKP	NNT-AS1	0.541475	7.07505e-30	postive
PIK3CB	NNT-AS1	0.510144	3.59367e-26	postive
SLC30A9	NNT-AS1	0.525883	5.52291e-28	postive
SLC39A6	NNT-AS1	0.501529	3.22805e-25	postive
NIPA1	NNT-AS1	0.55343	2.13998e-31	postive
PLCD3	NNT-AS1	0.508057	6.15159e-26	postive
NNT	NNT-AS1	0.560795	2.30944e-32	postive
UEVLD	NNT-AS1	0.541816	6.41504e-30	postive
SLC25A40	NNT-AS1	0.55738	6.52902e-32	postive
COX11	NBR2	0.50885	5.01804e-26	postive
MAN2C1	ATXN1-AS1	0.502498	2.52987e-25	postive
TRPM7	ATXN1-AS1	0.513572	1.47436e-26	postive
FRRS1	ATXN1-AS1	0.518181	4.37902e-27	postive
MICAL3	ATXN1-AS1	0.556167	9.41667e-32	postive
PCK2	AC010205.1	0.54238	5.45564e-30	postive
ACSM2B	AC010205.1	0.504152	1.66577e-25	postive
FAAH	AC010205.1	0.505023	1.33537e-25	postive
SLC27A5	AC010205.1	0.517398	5.38965e-27	postive
AHCY	SNHG29	0.513407	1.5395e-26	postive
PDE9A	SNHG29	0.503231	2.10271e-25	postive
SLC35D2	SNHG29	0.513176	1.63514e-26	postive
ABCF2	AC000123.1	0.504454	1.54286e-25	postive
KCTD7	AC000123.1	0.535155	4.25293e-29	postive
ADCY6	AC000123.1	0.502994	2.23248e-25	postive
SLC37A3	AC000123.1	0.557661	5.99588e-32	postive
SLC4A2	AC000123.1	0.551805	3.47218e-31	postive
AGK	AC000123.1	0.59261	7.86703e-37	postive
NANS	AL035461.3	0.505083	1.31523e-25	postive
PANK2	AL035461.3	0.541863	6.3298e-30	postive
COX19	AL035461.3	0.50511	1.30621e-25	postive
ACBD6	AL035461.3	0.514624	1.11938e-26	postive
PIGU	AL035461.3	0.62549	5.31724e-42	postive
MANBAL	AL035461.3	0.522841	1.25924e-27	postive
CHST12	AL035461.3	0.530356	1.61922e-28	postive
IP6K2	AL035461.3	0.53697	2.55069e-29	postive
CLIC1	AL035461.3	0.508129	6.03932e-26	postive
DGKZ	AL035461.3	0.554331	1.63469e-31	postive
PTDSS2	AL035461.3	0.509713	4.01724e-26	postive
ACYP1	AL035461.3	0.512824	1.79253e-26	postive
NAT14	AL035461.3	0.516467	6.89234e-27	postive
ITPA	AL035461.3	0.513103	1.66653e-26	postive
NT5DC2	AL035461.3	0.650615	2.17847e-46	postive
NUDT1	AL035461.3	0.557695	5.93478e-32	postive
RPIA	AL035461.3	0.550256	5.49234e-31	postive
SMS	AL035461.3	0.536494	2.91739e-29	postive
ADSL	AL035461.3	0.540365	9.72272e-30	postive
DGUOK	AL035461.3	0.514645	1.11312e-26	postive
DTYMK	AL035461.3	0.552435	2.87919e-31	postive
TYMS	AL035461.3	0.532881	8.035e-29	postive
SLC1A5	AL035461.3	0.538322	1.7396e-29	postive
NDUFA11	LINC01023	0.564453	7.4849e-33	postive
NDUFA13	LINC01023	0.501562	3.2014e-25	postive
NDUFA2	LINC01023	0.526396	4.80258e-28	postive
NDUFA3	LINC01023	0.539096	1.39585e-29	postive
NDUFB10	LINC01023	0.58034	4.753e-35	postive
NDUFB7	LINC01023	0.624943	6.55754e-42	postive
COX5B	LINC01023	0.527457	3.5934e-28	postive
COX6B1	LINC01023	0.541747	6.54344e-30	postive
GPX4	LINC01023	0.500469	4.21173e-25	postive
DPM3	LINC01023	0.551239	4.10587e-31	postive
SUOX	LBX2-AS1	0.500209	4.49471e-25	postive
PIGV	LBX2-AS1	0.529211	2.22059e-28	postive
CRLS1	LBX2-AS1	0.509519	4.22385e-26	postive
AMACR	LBX2-AS1	0.523643	1.01414e-27	postive
AQP11	LBX2-AS1	0.564952	6.41271e-33	postive
AQP9	LBX2-AS1	0.517187	5.69886e-27	postive
SORD	LBX2-AS1	0.502995	2.23187e-25	postive
NDUFA13	AC046143.2	0.516132	7.52875e-27	postive
NDUFA3	AC046143.2	0.512325	2.04133e-26	postive
NDUFB1	AC046143.2	0.504985	1.34809e-25	postive
NDUFB8	AC046143.2	0.527433	3.61774e-28	postive
NDUFS5	AC046143.2	0.58917	2.52797e-36	postive
NDUFS6	AC046143.2	0.538082	1.86173e-29	postive
NDUFV2	AC046143.2	0.540764	8.67353e-30	postive
COX6B1	AC046143.2	0.518441	4.08694e-27	postive
DPM2	AC046143.2	0.554608	1.50451e-31	postive
PTGES2	AC046143.2	0.504248	1.62569e-25	postive
PTDSS2	AC046143.2	0.543059	4.48656e-30	postive
ITPA	AC046143.2	0.511983	2.2314e-26	postive
NME1	AC046143.2	0.520193	2.56256e-27	postive
NUDT1	AC046143.2	0.52007	2.64819e-27	postive
[truncated: 2,287 more rows]
