# Supplementary material for: Construction of a Metabolism-Related Long Non-Coding RNAs-Based Risk Score Model of Hepatocellular Carcinoma for Prognosis and Personalized Treatment Prediction
Source: Pathol Oncol Res. 2022 May 24;28:1610066. doi: 10.3389/pore.2022.1610066 (PMC9171512; doi:10.3389/pore.2022.1610066)
Supplement: Supplementary file 3 [file Table3.XLSX]

gene	normal (Mean)	Tumor (Mean)	logFC	pValue	FDR
AC011445.2	0.303189394	2.805597689	3.210016957	8.52E-21	5.89E-20
LMNTD2-AS1	0.195996941	0.824573498	2.072816958	7.63E-14	1.96E-13
AC023090.1	0.007746404	0.626512415	6.337672469	7.54E-09	1.29E-08
AL355488.1	0.159005364	0.990814249	2.639539177	9.07E-25	2.51E-23
AC068987.3	0.268474978	1.605062914	2.579770309	5.60E-14	1.46E-13
AC008610.1	0.197255472	1.030346752	2.384992713	9.02E-19	4.01E-18
AC010973.2	0.110304906	0.626642246	2.506145072	7.06E-26	3.91E-24
LINC00942	0.006149974	1.555603151	7.982678022	1.01E-08	1.70E-08
ST8SIA6-AS1	0.025064854	2.103294092	6.39084092	1.88E-10	3.60E-10
LINC00239	0.10789029	0.636680679	2.561004955	1.43E-05	1.98E-05
LINC00665	0.119604439	1.405468455	3.554708239	1.62E-10	3.16E-10
AC068580.1	0.204722347	0.892078858	2.123502654	2.97E-13	7.39E-13
LINC02701	0.192618078	1.025038159	2.411862601	0.041358023	0.045567025
AC007773.1	0.137650204	0.707799145	2.362333273	4.93E-18	1.93E-17
LINC01436	0.088615483	1.690845234	4.254042008	5.70E-06	8.09E-06
MELTF-AS1	0.112246069	0.96102527	3.097909451	7.08E-21	5.11E-20
AC138696.2	0.586640336	2.541743588	2.115270322	2.28E-20	1.42E-19
AC011468.1	0.290868174	1.169254251	2.00715132	8.44E-19	3.82E-18
AL606489.1	0.055938465	0.834341378	3.898725223	8.23E-24	1.56E-22
AL031186.1	0.123074122	0.595767219	2.275221297	4.87E-21	3.78E-20
LINC02806	0.001134756	0.717886145	9.305229712	1.17E-15	3.61E-15
LINC00106	0.374020238	1.643099847	2.13523191	1.20E-15	3.65E-15
LINC00221	0.00271213	1.104430429	8.669660654	1.59E-07	2.45E-07
PVT1	0.118649012	0.929566969	2.969858719	2.90E-20	1.78E-19
SNHG25	0.651616432	5.01861853	2.945195399	1.99E-23	3.10E-22
AC016405.3	0.210645307	0.929251079	2.141252683	3.03E-12	6.92E-12
AC127024.5	0.187298956	0.878004363	2.22888525	9.47E-21	6.29E-20
AC004816.1	0.145397766	0.996639123	2.777066105	1.32E-22	1.56E-21
SREBF2-AS1	0.190006441	0.929223494	2.289977307	2.58E-26	1.83E-24
AC015912.3	0.368841705	1.482855777	2.007304591	7.30E-11	1.50E-10
SERTAD4-AS1	0.052422869	0.667171705	3.669789885	5.39E-16	1.75E-15
AP000593.3	0.023459695	1.496655086	5.995413727	1.27E-10	2.52E-10
AC078993.1	0.026048775	0.834589155	5.00177874	3.55E-10	6.68E-10
AC027796.4	0.106293957	0.583389064	2.456398757	1.25E-17	4.72E-17
LINC02041	0.080913218	1.092878465	3.755613764	0.002728863	0.003182609
SNHG7	1.412275113	6.609582744	2.226538044	1.87E-24	4.66E-23
MIR4435-2HG	0.372212169	2.014476078	2.436207543	9.95E-23	1.21E-21
AC111000.4	0.122344582	1.127003489	3.203469858	1.78E-17	6.56E-17
AC048341.2	0.215024899	1.087920841	2.338997956	3.03E-21	2.65E-20
AL117379.1	0.126153369	0.619513827	2.295957745	1.10E-21	1.04E-20
AC010331.1	0.119087887	0.606362044	2.348152774	7.63E-22	7.60E-21
LINC01671	0.162632608	0.682321854	2.06883588	0.021908058	0.024572552
LINC01186	0.07648313	0.778008193	3.346571879	1.61E-14	4.42E-14
AC092171.2	0.320882438	3.082692473	3.264074239	1.15E-27	4.67E-25
LINC00896	0.094482152	0.652228846	2.787264516	7.72E-11	1.58E-10
AL035461.3	0.370122689	2.059543869	2.476249373	6.52E-20	3.82E-19
AC099850.4	0.183166256	2.081553606	3.506435065	3.81E-18	1.52E-17
LINC01703	0.124766739	1.046642993	3.068464133	2.05E-20	1.29E-19
LINC02298	0.129878478	0.703708669	2.437815902	8.98E-05	0.00011742
AP000424.2	0.121326288	0.591554043	2.285617805	0.001875354	0.002197474
KCNMB2-AS1	0.017109487	0.749220675	5.452522284	1.26E-14	3.51E-14
C2CD4D-AS1	1.028418254	4.638335288	2.173179988	5.25E-19	2.54E-18
SNHG3	0.633348786	3.314609166	2.38776665	3.52E-23	4.86E-22
AC092535.5	1.036944631	6.471465378	2.641753567	7.00E-19	3.26E-18
MYLK-AS1	0.097408552	0.699673579	2.844561675	7.53E-27	8.80E-25
AC007099.1	0.013202506	0.612755784	5.53642849	1.02E-07	1.60E-07
AL121899.1	0.318121081	2.390599329	2.909724465	1.11E-19	6.21E-19
STPG3-AS1	0.13922199	0.774310088	2.475524336	2.17E-14	5.88E-14
AC016394.2	0.130969831	0.71975928	2.458279967	1.09E-25	5.40E-24
SNHG1	1.243861057	6.041753795	2.280142053	4.47E-26	2.78E-24
AL390728.6	0.992260074	3.99979806	2.011136954	1.78E-18	7.64E-18
GIHCG	0.389109541	1.925016018	2.306622188	3.99E-24	8.63E-23
AC005332.5	0.35977232	1.790951899	2.315570493	1.06E-26	8.83E-25
AC026740.1	0.138208116	1.355019526	3.293399394	2.29E-19	1.20E-18
AC074212.1	0.153294065	0.633311106	2.046612538	7.80E-23	9.96E-22
LINC01138	0.226352932	1.055284413	2.220985978	5.96E-23	7.81E-22
AL391056.1	0.0226113	0.671633212	4.892557721	1.40E-07	2.17E-07
MUC12-AS1	0.061443122	0.620857376	3.336938462	0.000339021	0.000425271
ELFN1-AS1	0.045659788	0.910601674	4.317824032	0.005868812	0.006749812
Z97056.1	0.590899231	2.546429911	2.107491983	0.000636876	0.000773571
LINC01093	30.82676897	4.466403791	-2.786998094	2.29E-25	1.04E-23
AL355574.1	0.219372773	0.917609601	2.064496004	6.62E-19	3.11E-18
LINC00205	0.28934551	1.405556398	2.28027618	1.03E-21	9.84E-21
ZFPM2-AS1	0.053864775	1.493454266	4.793167125	1.20E-08	2.01E-08
AP002807.1	0.172393234	0.861442346	2.321051089	3.65E-18	1.46E-17
CYTOR	0.722748445	4.130731915	2.514831927	8.43E-21	5.89E-20
AC012146.1	0.325398415	1.504259026	2.208773883	3.99E-20	2.43E-19
AC013275.1	0.098836092	0.983149199	3.314300495	1.05E-07	1.65E-07
LINC01549	0.128304699	2.128593723	4.0522547	0.000559799	0.000683283
AC084018.1	0.231807989	1.102951651	2.250367358	9.36E-17	3.17E-16
AC006042.1	0.15682245	0.648315566	2.047564105	4.47E-09	7.67E-09
MINCR	0.76963317	3.339484281	2.117382441	5.23E-21	3.94E-20
AP003352.1	0.373764655	1.541082309	2.043741865	2.65E-23	3.88E-22
MAFG-DT	0.119232737	1.476454438	3.63028453	7.98E-25	2.34E-23
LINC01980	0.0056925	1.764768061	8.276200586	2.59E-08	4.23E-08
AC007406.2	0.160209815	1.189948631	2.892864855	1.98E-06	2.88E-06
LINC01004	0.201822868	0.842962097	2.06237811	2.09E-22	2.36E-21
AC022784.1	0.246774421	1.013012321	2.037386953	5.16E-07	7.79E-07
AC103706.1	0.254451288	1.342625954	2.399596039	7.37E-21	5.25E-20
AC008735.2	0.370896114	1.546772708	2.060174156	6.96E-16	2.24E-15
LENG8-AS1	0.190327248	0.882615372	2.213302754	1.87E-24	4.66E-23
AC009275.1	0.087307501	0.733148381	3.069927708	1.02E-08	1.72E-08
LINC02506	0.13755911	2.400834645	4.125412452	7.54E-05	9.94E-05
AC109322.1	0.245663439	1.545493891	2.653312885	1.87E-27	4.67E-25
LINC02826	0.017069864	0.838232646	5.617827208	7.33E-05	9.69E-05
PPP1R14B-AS1	0.292719134	1.214101557	2.052300145	1.39E-14	3.83E-14
AL355102.4	0.350581938	2.513657844	2.841964708	2.42E-05	3.29E-05
TMPO-AS1	0.223927634	1.15424192	2.36584115	1.34E-23	2.30E-22
Z98257.1	0.170202289	0.806714971	2.244808594	1.08E-08	1.81E-08
LUCAT1	0.021122813	0.57882412	4.776251187	1.12E-08	1.88E-08
AC110285.2	0.228375502	1.539481976	2.752965169	3.56E-19	1.83E-18
AC010280.2	3.545020747	0.881214539	-2.008228867	3.36E-21	2.79E-20
AP003119.1	0.195245302	0.959530531	2.297040876	3.04E-09	5.27E-09
LINC01139	0.035455534	0.881145753	4.635297951	0.04486599	0.049214236
GAS5	6.02765298	33.72981137	2.484355984	3.75E-25	1.33E-23
