# Supplementary material for: Construction of a Metabolism-Related Long Non-Coding RNAs-Based Risk Score Model of Hepatocellular Carcinoma for Prognosis and Personalized Treatment Prediction
Source: Pathol Oncol Res. 2022 May 24;28:1610066. doi: 10.3389/pore.2022.1610066 (PMC9171512; doi:10.3389/pore.2022.1610066)
Supplement: Supplementary file 5 [file Table6.XLSX]

## Sheet: risk score
id	riskScore	risk
TCGA-ZS-A9CD	2.25896	low
TCGA-DD-AADQ	-0.149859	low
TCGA-DD-A4ND	0.23715	low
TCGA-DD-AACJ	0.520039	low
TCGA-DD-AAEK	0.637694	low
TCGA-DD-A4NB	1.91797	low
TCGA-DD-AADP	0.724098	low
TCGA-5C-A9VG	0.23715	low
TCGA-DD-AAE6	2.08982	low
TCGA-WX-AA46	-0.796913	low
TCGA-CC-A9FW	1.25276	low
TCGA-2Y-A9GW	-0.0241424	low
TCGA-BC-A217	2.45667	low
TCGA-DD-A73G	0.893228	low
TCGA-DD-A1EI	0.511454	low
TCGA-DD-AAC8	3.53526	high
TCGA-DD-AADB	1.41108	low
TCGA-K7-A5RG	1.56226	low
TCGA-BC-A5W4	2.87415	high
TCGA-DD-A113	1.92585	low
TCGA-G3-AAV4	2.93583	high
TCGA-CC-A5UD	3.63655	high
TCGA-DD-A4NS	0.510405	low
TCGA-DD-A39V	2.9021	high
TCGA-MI-A75E	0.971292	low
TCGA-DD-A73F	0.875042	low
TCGA-DD-AACT	-0.0275784	low
TCGA-DD-AAD5	2.0401	low
TCGA-DD-AADG	-0.358384	low
TCGA-DD-AACG	1.19295	low
TCGA-3K-AAZ8	-0.460887	low
TCGA-DD-AACS	-0.413109	low
TCGA-DD-A39X	2.45667	low
TCGA-DD-A1EB	0.377221	low
TCGA-2Y-A9H8	2.8108	high
TCGA-FV-A3R3	2.94883	high
TCGA-ED-A8O6	3.2938	high
TCGA-RC-A6M6	2.92672	high
TCGA-UB-A7MB	0.875042	low
TCGA-DD-AAE2	1.58982	low
TCGA-CC-5258	3.26501	high
TCGA-DD-AAVX	0.0335293	low
TCGA-G3-A3CK	2.82852	high
TCGA-FV-A3R2	2.64062	high
TCGA-5R-AA1D	1.62155	low
TCGA-BC-A10X	1.27364	low
TCGA-DD-A73C	1.16061	low
TCGA-UB-AA0U	1.92585	low
TCGA-DD-AADL	0.694151	low
TCGA-BC-A10Q	1.99252	low
TCGA-DD-AADA	-1.32379	low
TCGA-G3-A7M6	1.81356	low
TCGA-ED-A66Y	4.04934	high
TCGA-G3-A25U	1.77772	low
TCGA-DD-A1EF	2.24814	low
TCGA-DD-A4NO	1.47061	low
TCGA-DD-AAW0	1.19291	low
TCGA-DD-A73B	0.875042	low
TCGA-KR-A7K0	2.29272	low
TCGA-GJ-A9DB	1.90586	low
TCGA-DD-AAC9	0.308236	low
TCGA-BC-A10R	3.39351	high
TCGA-4R-AA8I	2.84352	high
TCGA-ZP-A9D1	-1.01727	low
TCGA-UB-A7ME	0.0691937	low
TCGA-DD-AACN	-0.0682457	low
TCGA-DD-AAD3	0.680093	low
TCGA-CC-A7IE	3.73919	high
TCGA-2Y-A9GY	4.09345	high
TCGA-ZP-A9D4	1.50239	low
TCGA-2Y-A9GS	1.65456	low
TCGA-DD-AAEB	-0.118859	low
TCGA-DD-AAE1	1.39004	low
TCGA-DD-AAE3	0.133553	low
TCGA-DD-AACH	4.04934	high
TCGA-CC-A7IG	1.60695	low
TCGA-CC-5263	2.62656	high
TCGA-CC-A7IF	2.44408	low
TCGA-G3-A25Z	-0.271256	low
TCGA-DD-A11A	3.18234	high
TCGA-K7-A5RF	0.743128	low
TCGA-EP-A26S	0.992499	low
TCGA-DD-A4NP	-0.931308	low
TCGA-DD-AADK	0.622681	low
TCGA-DD-AAW3	-0.20847	low
TCGA-CC-A5UE	2.15775	low
TCGA-DD-AADY	1.11511	low
TCGA-BC-A10S	1.3731	low
TCGA-RC-A6M4	2.37539	low
TCGA-2Y-A9GZ	1.19291	low
TCGA-G3-A25S	2.36239	low
TCGA-DD-A4NN	1.02054	low
TCGA-XR-A8TE	1.03286	low
TCGA-2Y-A9HB	-0.530764	low
TCGA-MI-A75G	0.578809	low
TCGA-CC-A3M9	2.66251	high
TCGA-G3-A25Y	1.13282	low
TCGA-DD-A1EK	3.30165	high
TCGA-DD-A73D	1.74495	low
TCGA-5R-AA1C	3.24406	high
TCGA-BC-A10Y	1.92585	low
TCGA-G3-A7M5	0.273624	low
TCGA-BC-4072	2.21149	low
TCGA-DD-AAEH	-0.22725	low
TCGA-DD-A4NE	2.64062	high
TCGA-XR-A8TG	1.543	low
TCGA-DD-A3A1	-0.0275784	low
TCGA-MI-A75I	2.02164	low
TCGA-BC-A8YO	1.8173	low
TCGA-K7-A6G5	0.452708	low
TCGA-DD-AAD8	0.314445	low
TCGA-DD-AAED	1.27882	low
TCGA-CC-5261	1.4797	low
TCGA-DD-AACD	1.90818	low
TCGA-DD-A1EA	1.02054	low
TCGA-RC-A7SK	1.40117	low
TCGA-XR-A8TD	1.67343	low
TCGA-QA-A7B7	0.875042	low
TCGA-CC-5262	5.35969	high
TCGA-DD-A1EH	1.53336	low
TCGA-BD-A2L6	-0.0586112	low
TCGA-BC-A69I	1.72497	low
TCGA-2Y-A9H9	-1.07316	low
TCGA-G3-A25T	0.314445	low
TCGA-DD-A4NL	-0.810971	low
TCGA-ZP-A9D0	-1.07316	low
TCGA-DD-AAVW	0.0788282	low
TCGA-EP-A3JL	0.563859	low
TCGA-DD-A3A9	2.11977	low
TCGA-DD-AACO	0.478176	low
TCGA-5C-A9VH	1.24707	low
TCGA-CC-A5UC	2.92626	high
TCGA-2Y-A9H1	1.06618	low
TCGA-ED-A66X	0.619999	low
TCGA-2Y-A9GV	-0.260166	low
TCGA-2Y-A9H2	0.526663	low
TCGA-DD-A4NR	3.8446	high
TCGA-CC-A8HU	1.64493	low
TCGA-WX-AA44	0.322506	low
TCGA-CC-A7IK	2.92177	high
TCGA-CC-A123	0.946893	low
TCGA-5R-AAAM	3.0171	high
TCGA-2Y-A9H3	-0.272987	low
TCGA-2Y-A9HA	3.56022	high
TCGA-BC-A10W	4.24514	high
TCGA-DD-AAVS	1.92118	low
TCGA-DD-AAVZ	0.23715	low
TCGA-BD-A3EP	2.32546	low
TCGA-DD-A3A7	2.18262	low
TCGA-WQ-A9G7	1.06733	low
TCGA-DD-A1EG	2.73687	high
TCGA-FV-A2QR	1.25958	low
TCGA-RC-A7S9	1.97801	low
TCGA-BC-A10U	2.08593	low
TCGA-RC-A6M5	1.84167	low
TCGA-2Y-A9GX	0.473469	low
TCGA-DD-A3A8	3.46859	high
TCGA-DD-AAD2	1.70423	low
TCGA-G3-A7M9	4.44183	high
TCGA-WJ-A86L	1.29058	low
TCGA-ED-A7PX	1.31796	low
TCGA-DD-AAD6	1.88523	low
TCGA-G3-AAV2	-0.433092	low
TCGA-DD-AAEG	0.964402	low
TCGA-CC-A1HT	4.13167	high
TCGA-BC-A110	0.98629	low
TCGA-DD-A4NA	1.31796	low
TCGA-BC-A10Z	4.97686	high
TCGA-DD-AACF	0.609808	low
TCGA-GJ-A3OU	2.63912	high
TCGA-UB-A7MC	2.23408	low
TCGA-DD-AADM	1.50061	low
TCGA-CC-A7IH	0.339236	low
TCGA-DD-A11B	1.33478	low
TCGA-DD-AADO	0.990996	low
TCGA-DD-A118	-0.0988759	low
TCGA-DD-AACB	0.779547	low
TCGA-KR-A7K7	1.24313	low
TCGA-DD-A4NJ	1.31796	low
TCGA-2Y-A9H0	1.92585	low
TCGA-MR-A8JO	1.91525	low
TCGA-2Y-A9H7	0.582014	low
TCGA-EP-A3RK	3.77783	high
TCGA-DD-A73E	1.077	low
TCGA-RG-A7D4	2.05309	low
TCGA-2Y-A9GU	-0.300833	low
TCGA-G3-AAV6	3.74111	high
TCGA-FV-A496	2.30233	low
TCGA-LG-A9QD	1.08139	low
TCGA-MR-A520	-0.263195	low
TCGA-G3-A5SL	3.17042	high
TCGA-ES-A2HS	0.366609	low
TCGA-ED-A4XI	-0.578037	low
TCGA-DD-A4NK	-0.923247	low
TCGA-HP-A5N0	-0.28089	low
TCGA-DD-AACU	1.90596	low
TCGA-DD-A3A4	3.25909	high
TCGA-FV-A2QQ	0.886437	low
TCGA-DD-A73A	1.78211	low
TCGA-2Y-A9GT	-2.02451	low
TCGA-DD-AA3A	2.27819	low
TCGA-DD-A115	2.06592	low
TCGA-DD-A116	1.48661	low
TCGA-G3-A25V	0.563859	low
TCGA-DD-AADW	2.37049	low
TCGA-DD-A39W	2.51926	low
TCGA-2Y-A9H6	-2.02451	low
TCGA-DD-AAVP	1.092	low
TCGA-DD-AACC	2.03547	low
TCGA-CC-A7II	3.52846	high
TCGA-DD-A11D	-0.772986	low
TCGA-ED-A7XP	2.45793	low
TCGA-ZS-A9CE	2.69802	high
TCGA-CC-A7IJ	1.82051	low
TCGA-DD-AAE0	0.366609	low
TCGA-DD-AAD0	0.534097	low
TCGA-XR-A8TF	2.99978	high
TCGA-FV-A4ZP	2.6418	high
TCGA-YA-A8S7	3.8005	high
TCGA-ZP-A9CZ	1.85767	low
TCGA-LG-A9QC	0.22696	low
TCGA-DD-AAVQ	0.619999	low
TCGA-DD-AADD	1.03018	low
TCGA-DD-AACX	1.09685	low
TCGA-DD-A1ED	-0.850578	low
TCGA-BC-A112	3.14752	high
TCGA-LG-A6GG	1.5551	low
TCGA-ZS-A9CG	-0.118859	low
TCGA-DD-A4NH	1.13282	low
TCGA-ZP-A9CY	-1.24112	low
TCGA-DD-AAVR	0.160296	low
TCGA-G3-A5SJ	2.53491	low
TCGA-DD-A39Y	3.78599	high
TCGA-RC-A7SF	-1.64166	low
TCGA-G3-A6UC	-0.796913	low
TCGA-ZP-A9D2	2.62656	high
TCGA-DD-AACI	1.3702	low
TCGA-BC-A69H	3.36126	high
TCGA-ED-A459	1.89806	low
TCGA-FV-A3I0	1.69172	low
TCGA-DD-AACL	3.30956	high
TCGA-ED-A8O5	1.02054	low
TCGA-FV-A4ZQ	1.92585	low
TCGA-DD-A3A2	1.43686	low
TCGA-DD-A4NV	0.28761	low
TCGA-DD-AAVV	1.79757	low
TCGA-G3-A3CI	2.43595	low
TCGA-DD-AADR	1.92118	low
TCGA-NI-A8LF	-0.609013	low
TCGA-G3-A7M8	-0.0275784	low
TCGA-DD-A4NI	-0.810971	low
TCGA-DD-A3A6	0.762752	low
