# Supplementary material for: Construction of a Metabolism-Related Long Non-Coding RNAs-Based Risk Score Model of Hepatocellular Carcinoma for Prognosis and Personalized Treatment Prediction
Source: Pathol Oncol Res. 2022 May 24;28:1610066. doi: 10.3389/pore.2022.1610066 (PMC9171512; doi:10.3389/pore.2022.1610066)
Supplement: Supplementary file 7 [file Table5.XLSX]

## Sheet: uniCox supplementary table 3.5
LncRNAs pairs	HR	HR.95L	HR.95H	pvalue
AC011445.2|ZFPM2-AS1	0.55973	0.391857	0.799521	0.00142343
LMNTD2-AS1|LINC00239	0.574487	0.397142	0.831026	0.00325452
LMNTD2-AS1|AC099850.4	0.477399	0.308119	0.739682	0.000934012
LMNTD2-AS1|ZFPM2-AS1	0.504261	0.356704	0.71286	0.000106089
LMNTD2-AS1|LUCAT1	0.527	0.366162	0.758486	0.000564966
AC023090.1|SERTAD4-AS1	1.71388	1.20818	2.43123	0.00252703
AC023090.1|Z97056.1	1.76304	1.21325	2.56197	0.00294221
AC023090.1|LINC01549	1.75681	1.23837	2.49228	0.00158725
AC023090.1|AC010280.2	1.75455	1.23434	2.494	0.00172847
AL355488.1|ZFPM2-AS1	0.541975	0.38273	0.767479	0.000558651
AC008610.1|ZFPM2-AS1	0.517577	0.366066	0.731795	0.000193759
AC008610.1|AC009275.1	0.594437	0.416662	0.848063	0.0041182
AC008610.1|LUCAT1	0.472983	0.321166	0.696563	0.000150163
AC010973.2|ZFPM2-AS1	0.563561	0.398766	0.796461	0.0011562
AC010973.2|LUCAT1	0.570821	0.389627	0.83628	0.00400736
LINC00942|LINC02701	1.76443	1.22167	2.54832	0.00246616
LINC00942|AC010280.2	2.09829	1.44754	3.04159	9.13e-05
LINC00665|LINC01093	1.70431	1.20494	2.41063	0.00257993
LINC00665|ZFPM2-AS1	0.578002	0.409004	0.816828	0.00189278
LINC00665|AP003352.1	1.67152	1.17985	2.36807	0.00384616
AC068580.1|LINC00106	1.92767	1.33506	2.78332	0.000462052
AC068580.1|AC010280.2	1.93613	1.31641	2.84759	0.000788966
LINC02701|ZFPM2-AS1	0.573301	0.400042	0.821598	0.00244335
LINC02701|LINC01139	0.574771	0.405375	0.814953	0.00187976
AC007773.1|LINC01093	1.648	1.1664	2.32846	0.00461451
AC007773.1|ZFPM2-AS1	0.587467	0.415642	0.830325	0.00258471
AC007773.1|AC010280.2	1.80547	1.25084	2.60602	0.00160377
LINC01436|SERTAD4-AS1	1.8493	1.30677	2.61706	0.00052014
LINC01436|AC048341.2	1.74935	1.20159	2.5468	0.00351946
LINC01436|Z98257.1	1.69264	1.19269	2.40214	0.00321357
LINC01436|AC010280.2	1.90441	1.34282	2.70086	0.000302076
MELTF-AS1|AL031186.1	1.76832	1.22976	2.54272	0.00209785
MELTF-AS1|ZFPM2-AS1	0.594111	0.420434	0.839531	0.00316327
AC138696.2|LINC01093	1.7583	1.19064	2.59661	0.00455084
AC138696.2|ZFPM2-AS1	0.450845	0.311389	0.652757	2.45e-05
AC011468.1|AC004816.1	0.51426	0.362596	0.729361	0.000191445
AC011468.1|AC099850.4	0.587298	0.405189	0.851254	0.00494886
AC011468.1|AC010280.2	1.85464	1.21948	2.82062	0.00388233
AL606489.1|LINC00106	1.7429	1.20959	2.51136	0.00287354
AL606489.1|LINC01093	1.75438	1.23916	2.48382	0.00153088
AL606489.1|ZFPM2-AS1	0.596065	0.421245	0.843437	0.00348542
AL606489.1|AC084018.1	1.706	1.20192	2.4215	0.00279724
AL606489.1|AC006042.1	1.75158	1.20689	2.5421	0.00318326
AL031186.1|AC099850.4	0.509438	0.318657	0.814441	0.00484192
AL031186.1|MYLK-AS1	0.576871	0.402146	0.82751	0.00280373
AL031186.1|ZFPM2-AS1	0.603447	0.426951	0.852904	0.00421933
AL031186.1|AC009275.1	0.56266	0.397387	0.796672	0.00119083
AL031186.1|AC010280.2	1.89266	1.29367	2.76899	0.00101524
LINC02806|SERTAD4-AS1	1.77057	1.23601	2.53632	0.0018368
LINC02806|AC006042.1	1.71002	1.17979	2.47856	0.0046107
LINC00106|LINC01138	0.573205	0.405355	0.810559	0.00164354
LINC00106|AL355574.1	0.499756	0.348926	0.715784	0.000154218
LINC00106|ZFPM2-AS1	0.500137	0.352313	0.709985	0.000106183
LINC00106|AC013275.1	0.568646	0.388215	0.832935	0.00374816
LINC00106|MAFG-DT	0.597544	0.422737	0.844635	0.00354295
LINC00221|AC008735.2	1.7174	1.18382	2.49148	0.00438738
PVT1|ZFPM2-AS1	0.557865	0.39459	0.788701	0.000954809
PVT1|AC006042.1	1.78512	1.22178	2.60821	0.00274147
PVT1|AC010280.2	1.80548	1.22668	2.65739	0.00273544
SNHG25|SNHG3	0.500357	0.350158	0.714985	0.000143432
SNHG25|CYTOR	0.54901	0.383678	0.785585	0.001038
AC016405.3|LINC01093	1.70043	1.20245	2.40462	0.00267538
AC016405.3|ZFPM2-AS1	0.581994	0.411741	0.822647	0.00217198
AC016405.3|AP003352.1	1.79836	1.21662	2.65828	0.00324695
AC016405.3|AC010280.2	1.7951	1.24239	2.59368	0.00183411
AC127024.5|AC004816.1	0.569607	0.395275	0.820827	0.00253503
AC127024.5|ZFPM2-AS1	0.542019	0.383017	0.767028	0.000545985
AC127024.5|LUCAT1	0.514243	0.35209	0.751075	0.000579509
AC004816.1|AL035461.3	1.82718	1.24307	2.68577	0.0021617
AC004816.1|ZFPM2-AS1	0.528371	0.37315	0.74816	0.000324518
AC004816.1|AC084018.1	1.70896	1.20435	2.42501	0.00268788
AC004816.1|AC006042.1	1.92858	1.29555	2.87091	0.00121385
AC004816.1|AP003352.1	1.7404	1.20294	2.51798	0.00327739
AC004816.1|AC008735.2	1.71942	1.20848	2.44639	0.00259113
AC004816.1|TMPO-AS1	2.00699	1.41539	2.84586	9.24e-05
AC004816.1|AC010280.2	2.61547	1.70607	4.0096	1.03e-05
SREBF2-AS1|STPG3-AS1	1.87656	1.26803	2.77712	0.00164762
SREBF2-AS1|AC010280.2	1.87208	1.24298	2.81957	0.00269134
AC015912.3|ZFPM2-AS1	0.57887	0.406741	0.823843	0.00239608
AC015912.3|AC010280.2	1.90187	1.26274	2.86449	0.00209532
SERTAD4-AS1|AP000593.3	0.54126	0.3798	0.771359	0.000683184
SERTAD4-AS1|AL391056.1	0.488975	0.341589	0.699953	9.26e-05
SERTAD4-AS1|ZFPM2-AS1	0.544877	0.383449	0.774264	0.000706264
SERTAD4-AS1|AC013275.1	0.574189	0.39957	0.825117	0.00270765
SERTAD4-AS1|AC009275.1	0.584736	0.408522	0.836961	0.00336053
SERTAD4-AS1|LUCAT1	0.544408	0.38147	0.776942	0.000805792
SERTAD4-AS1|LINC01139	0.594698	0.418302	0.845481	0.00379204
AP000593.3|AC111000.4	2.03769	1.39245	2.98192	0.000248155
AP000593.3|LINC01549	1.68766	1.18098	2.41171	0.00406299
AC027796.4|ZFPM2-AS1	0.567265	0.400292	0.803887	0.00143657
AC027796.4|AC010280.2	1.89592	1.3134	2.73681	0.000636587
LINC02041|AC006042.1	1.74735	1.23379	2.47466	0.001671
LINC02041|AC022784.1	1.90705	1.34683	2.70029	0.000274898
LINC02041|AC010280.2	1.81542	1.28348	2.56783	0.000749862
MIR4435-2HG|ZFPM2-AS1	0.525977	0.36128	0.765754	0.000800375
MIR4435-2HG|AC010280.2	2.10332	1.2606	3.5094	0.0044184
AC111000.4|ZFPM2-AS1	0.548883	0.388304	0.775868	0.000681047
AC048341.2|LINC01138	0.55652	0.386935	0.80043	0.00157546
AC048341.2|ZFPM2-AS1	0.545746	0.385053	0.773502	0.000665954
AC048341.2|AC009275.1	0.594701	0.414551	0.853138	0.0047629
AL117379.1|ZFPM2-AS1	0.562484	0.398015	0.794915	0.00111183
AL117379.1|LINC01139	0.584954	0.405731	0.843346	0.00406922
AC010331.1|MYLK-AS1	0.537055	0.373859	0.771489	0.00076894
AC010331.1|AC009275.1	0.601014	0.424241	0.851445	0.00417151
LINC01671|AC010280.2	1.72235	1.21242	2.44677	0.00240294
AL035461.3|ZFPM2-AS1	0.468786	0.329238	0.667483	2.64e-05
AC099850.4|LINC00205	1.72655	1.20572	2.47236	0.00287137
AC099850.4|AC006042.1	2.17914	1.39578	3.40213	0.000610113
AC099850.4|AP003352.1	1.78657	1.251	2.55143	0.00141453
AC099850.4|AC010280.2	1.83563	1.21279	2.77835	0.00407544
LINC01703|ZFPM2-AS1	0.548491	0.388008	0.775352	0.000672239
AP000424.2|LENG8-AS1	1.79718	1.19542	2.70187	0.00483193
MYLK-AS1|LINC01093	1.77509	1.25412	2.51247	0.00120613
MYLK-AS1|ZFPM2-AS1	0.595252	0.420934	0.841759	0.00334272
MYLK-AS1|AC010280.2	1.74617	1.19864	2.54381	0.00368602
AL121899.1|ZFPM2-AS1	0.546854	0.381833	0.783194	0.00098986
STPG3-AS1|LINC01138	0.45445	0.297944	0.693167	0.000250892
STPG3-AS1|AL391056.1	0.56551	0.386892	0.82659	0.00324702
STPG3-AS1|ZFPM2-AS1	0.542328	0.382925	0.768087	0.000569241
STPG3-AS1|MAFG-DT	0.404419	0.268648	0.608807	1.44e-05
STPG3-AS1|LINC02506	0.596185	0.421812	0.842641	0.0033912
STPG3-AS1|LUCAT1	0.502976	0.347312	0.72841	0.000275672
STPG3-AS1|LINC01139	0.564006	0.392699	0.810042	0.00193182
AC016394.2|LINC01093	1.75605	1.24049	2.48588	0.00149716
AC016394.2|ZFPM2-AS1	0.504757	0.357128	0.713413	0.000107515
AC016394.2|AC110285.2	1.67448	1.17197	2.39246	0.00463123
GIHCG|ZFPM2-AS1	0.531046	0.366783	0.768874	0.000802519
AC005332.5|ZFPM2-AS1	0.515986	0.358975	0.741671	0.000351121
AC026740.1|LINC01093	1.7778	1.2511	2.52623	0.00132908
AC026740.1|ZFPM2-AS1	0.584346	0.413285	0.826209	0.0023636
AC026740.1|AC010280.2	1.75116	1.18931	2.57843	0.00453658
AC074212.1|ZFPM2-AS1	0.568817	0.40244	0.803976	0.00139413
AC074212.1|LINC01139	0.585213	0.40435	0.846974	0.0045046
LINC01138|LINC01093	1.88069	1.31466	2.69043	0.000545204
LINC01138|AC110285.2	1.73426	1.21712	2.47113	0.00230706
AL391056.1|LINC01549	1.81657	1.27532	2.58754	0.00094167
Z97056.1|ZFPM2-AS1	0.534394	0.377667	0.75616	0.000402972
Z97056.1|AC013275.1	0.600117	0.421326	0.854779	0.00466324
Z97056.1|LUCAT1	0.458044	0.319284	0.657107	2.23e-05
LINC01093|AL355574.1	0.573232	0.404063	0.813225	0.00181677
LINC01093|ZFPM2-AS1	0.418995	0.295427	0.594246	1.07e-06
LINC01093|CYTOR	0.493091	0.322177	0.754674	0.0011291
LINC01093|MINCR	0.542953	0.360278	0.818251	0.00351714
LINC01093|LINC01980	0.557165	0.3896	0.796799	0.00135309
LINC01093|AC007406.2	0.566691	0.400799	0.801246	0.00130948
LINC01093|AC103706.1	0.59716	0.418592	0.851902	0.00445263
LINC01093|LINC02506	0.527467	0.372583	0.746737	0.000310314
LINC01093|TMPO-AS1	0.567379	0.395313	0.81434	0.00211257
LINC01093|LUCAT1	0.54891	0.385869	0.78084	0.000850793
LINC01093|AP003119.1	0.542276	0.381805	0.770192	0.00062949
AL355574.1|ZFPM2-AS1	0.535183	0.378219	0.75729	0.000416146
AL355574.1|TMPO-AS1	1.6698	1.1798	2.36331	0.00381709
AL355574.1|AC110285.2	1.66881	1.17992	2.36027	0.00378731
AL355574.1|AC010280.2	2.14755	1.40932	3.27249	0.000375915
LINC00205|ZFPM2-AS1	0.602941	0.423846	0.857711	0.00490041
ZFPM2-AS1|AP002807.1	1.77226	1.25444	2.50382	0.00117158
ZFPM2-AS1|AC012146.1	1.7226	1.20918	2.45401	0.0025957
ZFPM2-AS1|AC084018.1	1.99093	1.40735	2.8165	0.0001
ZFPM2-AS1|AC006042.1	1.73813	1.22713	2.46193	0.00185639
ZFPM2-AS1|AP003352.1	1.75488	1.23134	2.50103	0.0018635
ZFPM2-AS1|LINC01004	1.83943	1.30189	2.59892	0.00054835
ZFPM2-AS1|AC022784.1	1.83516	1.29742	2.59578	0.000599818
ZFPM2-AS1|AC103706.1	1.74302	1.22654	2.47699	0.0019429
ZFPM2-AS1|AC008735.2	1.82047	1.27828	2.59262	0.000897186
ZFPM2-AS1|LENG8-AS1	1.79391	1.26886	2.53622	0.000940462
ZFPM2-AS1|AC109322.1	1.75596	1.22953	2.50778	0.0019591
ZFPM2-AS1|TMPO-AS1	1.91079	1.34546	2.71364	0.000296893
ZFPM2-AS1|Z98257.1	2.04248	1.43682	2.90344	6.9e-05
ZFPM2-AS1|AC110285.2	2.0618	1.45774	2.91616	4.3e-05
ZFPM2-AS1|AC010280.2	2.10017	1.46398	3.01283	5.57e-05
ZFPM2-AS1|AP003119.1	1.89587	1.33496	2.69247	0.000351346
AC013275.1|AC010280.2	1.7171	1.20695	2.44287	0.00264978
AC084018.1|LUCAT1	0.520952	0.354991	0.764502	0.000861901
AC006042.1|AC009275.1	0.593418	0.418503	0.84144	0.00340159
AC006042.1|LINC02506	0.592485	0.419011	0.837777	0.0030626
MAFG-DT|AC103706.1	1.83	1.28931	2.59744	0.000719372
MAFG-DT|AC110285.2	1.94849	1.374	2.76319	0.000182127
AC007406.2|AC110285.2	1.7834	1.25778	2.52868	0.00116494
AC007406.2|AC010280.2	1.68421	1.18403	2.39569	0.00373707
AC022784.1|AC010280.2	1.9376	1.33553	2.8111	0.000494297
AC103706.1|AC010280.2	2.04896	1.3119	3.20013	0.00161414
LENG8-AS1|AC010280.2	1.88284	1.2596	2.81447	0.00203403
AC009275.1|AC110285.2	1.70556	1.19391	2.43648	0.00334707
AC009275.1|AC010280.2	1.77633	1.24446	2.53552	0.00155327
LINC02826|AC010280.2	1.9575	1.36408	2.80909	0.000267658
Z98257.1|LUCAT1	0.553201	0.383158	0.798707	0.00158089
LUCAT1|AC010280.2	1.92436	1.35329	2.73641	0.000268166
AC010280.2|LINC01139	0.519811	0.366073	0.738114	0.000254842
