# Supplementary material for: Construction of a Metabolism-Related Long Non-Coding RNAs-Based Risk Score Model of Hepatocellular Carcinoma for Prognosis and Personalized Treatment Prediction
Source: Pathol Oncol Res. 2022 May 24;28:1610066. doi: 10.3389/pore.2022.1610066 (PMC9171512; doi:10.3389/pore.2022.1610066)
Supplement: Supplementary file 8 [file Table7.XLSX]

## Sheet: corResult
immune	cor	pvalue
B cell_TIMER	0.137686	0.02887
Neutrophil_TIMER	0.181115	0.00391772
Macrophage_TIMER	0.200759	0.00135635
Myeloid dendritic cell_TIMER	0.209477	0.000819833
B cell plasma_CIBERSORT	0.133175	0.0346008
T cell CD4+ memory resting_CIBERSORT	-0.194842	0.00188693
T cell CD4+ memory activated_CIBERSORT	0.202928	0.00119892
Macrophage M0_CIBERSORT	0.225514	0.000307702
Mast cell activated_CIBERSORT	-0.168838	0.00722685
Mast cell resting_CIBERSORT	0.217363	0.000510831
B cell plasma_CIBERSORT-ABS	0.128758	0.0411206
T cell CD4+ memory activated_CIBERSORT-ABS	0.204982	0.00106553
T cell follicular helper_CIBERSORT-ABS	0.1459	0.0205043
Macrophage M0_CIBERSORT-ABS	0.235481	0.000161456
Mast cell activated_CIBERSORT-ABS	-0.171648	0.00630306
Mast cell resting_CIBERSORT-ABS	0.22587	0.000300851
Macrophage M1_QUANTISEQ	0.144425	0.0218297
Macrophage M2_QUANTISEQ	0.170618	0.00662858
T cell CD8+_QUANTISEQ	0.153348	0.0148239
T cell regulatory (Tregs)_QUANTISEQ	0.1524	0.0154608
Monocyte_MCPCOUNTER	0.246162	7.84078e-05
Macrophage/Monocyte_MCPCOUNTER	0.246162	7.84078e-05
Neutrophil_MCPCOUNTER	-0.130807	0.0379779
T cell CD4+ memory_XCELL	0.289636	2.93121e-06
T cell CD4+ effector memory_XCELL	-0.152661	0.015283
Common lymphoid progenitor_XCELL	0.195366	0.00183325
Endothelial cell_XCELL	-0.320747	1.94467e-07
Granulocyte-monocyte progenitor_XCELL	-0.138958	0.0274094
Hematopoietic stem cell_XCELL	-0.272087	1.183e-05
Macrophage M2_XCELL	-0.177698	0.00466352
B cell plasma_XCELL	-0.14093	0.0252706
T cell CD4+ Th1_XCELL	0.225116	0.000315549
T cell CD4+ Th2_XCELL	0.371015	1.21126e-09
stroma score_XCELL	-0.339179	3.34991e-08
microenvironment score_XCELL	-0.145964	0.0204488
Macrophage_EPIC	-0.305889	7.38807e-07
uncharacterized cell_EPIC	0.32409	1.42576e-07
