# Supplementary material for: Construction of a Metabolism-Related Long Non-Coding RNAs-Based Risk Score Model of Hepatocellular Carcinoma for Prognosis and Personalized Treatment Prediction
Source: Pathol Oncol Res. 2022 May 24;28:1610066. doi: 10.3389/pore.2022.1610066 (PMC9171512; doi:10.3389/pore.2022.1610066)
Supplement: Supplementary file 9 [file Table8.XLSX]

## Sheet: Sheet1
Drug	P value	Lower IC50 group
Gemcitabine	2.2e-06	high
Epothilone.B	6.1e-06	high
PF.562271	1.4e-05	high
AUY922	0.00022	high
GSK269962A	0.00046	high
PHA.665752	0.00069	high
Bexarotene	0.0044	high
Embelin	0.0052	high
Salubrinal	0.0078	high
BMS.509744	0.0092	high
BI.2536	0.015	high
LFM.A13	0.022	high
SB.216763	0.026	high
A.443654	0.031	high
ATRA	0.059	high
Sunitinib	0.076	high
VX.680	0.076	high
Paclitaxel	0.13	high
AS601245	0.18	high
MS.275	0.19	high
PAC.1	0.35	high
Camptothecin	0.48	high
Roscovitine	0.53	high
CCT007093	0.65	high
Lenalidomide	0.76	high
JNK.Inhibitor.VIII	0.77	high
Sorafenib	0.95	low
NSC.87877	0.88	low
GNF.2	0.87	low
BMS.536924	0.75	low
JNK.9L	0.75	low
Thapsigargin	0.7	low
CCT018159	0.66	low
BAY.61.3606	0.51	low
ABT.263	0.46	low
Cytarabine	0.42	low
WH.4.023	0.36	low
A.770041	0.29	low
VX.702	0.12	low
BMS.708163	0.056	low
JNJ.26854165	0.027	low
CMK	0.021	low
PF.4708671	0.016	low
Temsirolimus	0.0049	low
Nilotinib	0.0033	low
Metformin	0.00058	low
